# Supplementary material for: A general assay platform to study protein pharmacology using ligand-dependent structural dynamics
Source: Nat Commun. 2025 May 10;16:4342. doi: 10.1038/s41467-025-59658-6 (PMC12064818; doi:10.1038/s41467-025-59658-6)
Supplement: Supplementary file 3 — Supplementary Data 1 [file 41467_2025_59658_MOESM3_ESM.xlsx]

## Sheet: Sheet1
Supplementary Data 1: Firefly luciferase (FLuc) inhibitor library
PubChem SID	NGCG ID	Structure Clade	SMILES
24271591	NCGC00108246	A	CCOC1=CC=C(C=C1)\C=C\C2=NC3=CC=CC=C3[N]2[S+]([O-])(=O)C4=CC(=CC=C4)Cl
24271593	NCGC00108248	A	CSC1=CC=C(C=C1)\C=C\C2=NC3=CC=CC=C3[N]2[S+]([O-])(=O)C4=CC=C(Br)C=C4
24271595	NCGC00108250	A	CSC1=CC=C(C=C1)\C=C\C2=NC3=CC=CC=C3[N]2[S+]([O-])(=O)C4=CC(=CC=C4)Cl
24414801	NCGC00139418	A	[O-][S+](=O)([N]1C(=NC2=CC=CC=C12)/C=C/C3=CC=CC=C3)C4=CC=CC(=C4)C(F)(F)F
24414831	NCGC00139448	A	[O-][S+](=O)([N]1C(=NC2=CC=CC=C12)/C=C/C3=CC=CC=C3Cl)C4=CC=CC(=C4)Cl
24414833	NCGC00139450	A	CSC1=CC=C(C=C1)\C=C\C2=NC3=CC=CC=C3[N]2[S+]([O-])(=O)C4=CC=C(F)C(=C4)C
24415988	NCGC00140605	A	CC1=CC=C(C=C1)\C=C\C2=NC3=CC=CC=C3[N]2[S+]([O-])(=O)C4=CC=CC(=C4)Cl
24415990	NCGC00140607	A	CC1=CC=C(C=C1)\C=C\C2=NC3=CC=CC=C3[N]2[S+]([O-])(=O)C4=CC=C(Br)C=C4
174006954	NCGC00090691	B	O=C3NC=Nc2c3ncn2[C@H]1CC[C@@H](CO)O1
26753836	NCGC00096124	B	NC/1=N/C2=C(/NC(=S)N2[C@@H]3O[C@H](CO)[C@@H](O)[C@H]3O)C(=O)N1
490339269	NCGC00178869	B	NC1=C2N=C[N]([C@@H]3O[C@H](CO)[C@@H](O)[C@@H]3O)C2=NC=N1
377020472	NCGC00262556	B	NC1=NC=NC2=C1N=C[N]2[C@H]3O[C@H](CO)[C@@H](O)[C@@H]3O
490339286	NCGC00390457	B	NC/1=N/C(=O)/C2=C(N1)/N(C3OC(CO)C(O)C3O)C(=O)N2
490339287	NCGC00390462	B	NC/1=N/C(=O)/C2=C(N1)/N(C3CC(O)C(CO)O3)C(=O)N2
490339334	NCGC00475978	B	N\C1=N\C2=C(\NC(=O)N2[C@H]3C[C@H](O)[C@@H](CO)O3)C(=O)N1
24392033	NCGC00117454	C	CCCC1=N[N]2C=C(N=C2S1)C3=CC=C(C)C(=C3)C
24392037	NCGC00117458	C	CCCCCC1=N[N]2C=C(N=C2S1)C3=CC=CC=C3
24392039	NCGC00117460	C	CCC(CC)C1=N[N]2C=C(N=C2S1)C3=CC=CC=C3
24392041	NCGC00117462	C	CCOC1=CC=C(C=C1)C2=C[N]3N=C(CC(C)C)SC3=N2
24392360	NCGC00117781	C	COC1=CC=CC(=C1)C2=C[N]3N=CSC3=N2
24271756	NCGC00108411	D	COC1=C(C=CC=C1)C2=N[N]3C(=C(CCC(O)=O)C(=NC3=C2)C)C
24384505	NCGC00109926	D	CC1=C(F)C=C(NC(=O)CCC2=C(C)[N]3N=C(C=C3N=C2C)C4=CC=CC=C4)C=C1
24384603	NCGC00110024	D	CCOC1=CC=C(NC(=O)CCC2=C(C)[N]3N=C(C=C3N=C2C)C4=CC=C(Cl)C=C4)C=C1
24384605	NCGC00110026	D	CC(=O)C1=CC=C(NC(=O)CCC2=C(C)[N]3N=C(C=C3N=C2C)C4=CC=C(Cl)C=C4)C=C1
24384607	NCGC00110028	D	COC(=O)C1=CC=CC=C1NC(=O)CCC2=C(C)[N]3N=C(C=C3N=C2C)C4=CC=C(Cl)C=C4
24384609	NCGC00110030	D	CCOC(=O)C1=CC(=CC=C1)NC(=O)CCC2=C(C)[N]3N=C(C=C3N=C2C)C4=CC=C(Cl)C=C4
24384674	NCGC00110095	D	CC1=NC2=CC(=N[N]2C(=C1CCC(=O)NC3CCCCC3)C)C4=CC(=CC=C4)F
375885431	NCGC00413255	E	CC1=CC=C(CN2CCC3=C(CC2)N=C(O3)C(=O)NC4=CC=CC=C4)C=C1
375888132	NCGC00413263	E	O=C(NC1=CC=CC=C1)C2=NC3=C(CCN(CC3)CC4=CC=CN=C4)O2
375888498	NCGC00413286	E	O=C(NC1=CC=CC=C1)C2=NC3=C(CCN(CC3)CC4=CC=CC=C4)O2
375884710	NCGC00413289	E	FC1=CC=C(CN2CCC3=C(CC2)N=C(O3)C(=O)NC4=CC=CC=C4)C=C1
375886726	NCGC00413298	E	COC1=CC=CC=C1CN2CCC3=C(CC2)N=C(O3)C(=O)NC4=CC=CC=C4
490339308	NCGC00413305	E	C[N]1C=C(CN2CCC3=C(CC2)N=C(O3)C(=O)NC4=CC=CC=C4)C=N1
490339309	NCGC00413331	E	CCCN1CCC2=C(CC1)N=C(O2)C(=O)NC3=CC=CC=C3
375884746	NCGC00413351	E	O=C(NC1=CC=CC=C1)C2=NC3=C(CCN(CC3)CC4CC4)O2
490339310	NCGC00413360	E	C[N]1C=CN=C1CN2CCC3=C(CC2)N=C(O3)C(=O)NC4=CC=CC=C4
375884717	NCGC00413386	E	CC1=C(CN2CCC3=C(CC2)N=C(O3)C(=O)NC4=CC=CC=C4)C(=NO1)C
375888803	NCGC00413390	E	ClC1=CC(=CC=C1)CN2CCC3=C(CC2)N=C(O3)C(=O)NC4=CC=CC=C4
375888819	NCGC00413398	E	O=C(NC1=CC=CC=C1)C2=NC3=C(CCN(CC3)CC4=CC=CC=N4)O2
375887219	NCGC00413411	E	OC1=CC=C(CN2CCC3=C(CC2)N=C(O3)C(=O)NC4=CC=CC=C4)C=C1
490339311	NCGC00413415	E	OC1=CC=C(CN2CCC3=C(CC2)N=C(O3)C(=O)NC4=CC=CN=C4)C=C1
375885085	NCGC00413425	E	OC1=CC(=CC=C1)CN2CCC3=C(CC2)N=C(O3)C(=O)NC4=CC=CN=C4
24266817	NCGC00103120	F	COC1=CC=C(C=C1)C2=NN=C(O2)SC(C)C(O)=O
24266835	NCGC00103138	F	CC1=CC(=CC=C1)C2=NN=C(O2)SCCC(O)=O
24266839	NCGC00103142	F	OC(=O)CCSC1=NN=C(O1)C2=C(Cl)C=C(Cl)C=C2
24266852	NCGC00103155	F	CC1=CC=C(C=C1)C2=NN=C(O2)SCC3=C(C)C=CC=C3
24266854	NCGC00103157	F	CC1=CC=C(C=C1)C2=NN=C(O2)SCC3=C(C=CC=C3)C#N
24416514	NCGC00141131	F	CC1=CC=C(C=C1)C2=NN=C(O2)SCC3=CC=CC=C3
24273059	NCGC00099361	G	COC1=CC=CC\2=C1OC(=O)\C(=C2)C(=O)NC3=CC=C(C)C=C3
24274396	NCGC00100698	G	COC1=CC=C2OC(=O)\C(=C/C2=C1)C(=O)NC3=CC=CC(=C3)C(O)=O
24276487	NCGC00102789	G	COC1=CC=CC\2=C1OC(=O)\C(=C2)C(=O)NC3=CC=C(CC(O)=O)C=C3
375860717	NCGC00432861	H	O=C(NC1=CN=C(N=C1)C2=CC=CC=C2)C3CCCCC3
375844584	NCGC00432867	H	O=C(NC1=CN=C(N=C1)C2=CC=CC=C2)C3CCCC3
375844631	NCGC00432895	H	CCC(=O)NC1=CN=C(N=C1)C2=CC=C(C)C=C2
375864703	NCGC00432897	H	CCCC(=O)NC1=CN=C(N=C1)C2=CC=C(C)C=C2
375852683	NCGC00432903	H	ClC1=CC=C(C=C1)C2=NC=C(NC(=O)C3CCC3)C=N2
490339294	NCGC00411048	I	C1CN(CC2=N[NH]C=C2)CC3=C(N1)C=C(NC4=CC=CN=C4)N=C3
490339295	NCGC00411051	I	C1CN(CC2CCOC2)CC3=C(N1)C=C(NC4=CC=CC=C4)N=C3
375887249	NCGC00411064	I	COC1=CC(=CC=C1)NC2=CC3=C(CN(C)CCN3)C=N2
375884446	NCGC00411080	I	COC1=CC=C(CN2CCNC3=C(C2)C=NC(=C3)NC4=CC=CC=C4)C=N1
375889131	NCGC00411083	I	CC(=O)N1CCNC2=C(C1)C=NC(=C2)NC3=CC=C(F)C=C3
375886179	NCGC00411091	I	C1CN(CC2=CSC=C2)CC3=C(N1)C=C(NC4=CC=CC=C4)N=C3
375888862	NCGC00411094	I	ClC1=CC(=CC=C1)NC2=CC3=C(CN(CCN3)CC4=CC=CN=C4)C=N2
375889165	NCGC00411096	I	COC1=CC(=CC=C1)NC2=CC3=C(CN(CCN3)C(C)=O)C=N2
375887008	NCGC00411115	I	C1CN(CC2=N[NH]C=C2)CC3=C(N1)C=C(NC4=CC=CC=C4)N=C3
375886182	NCGC00411124	I	COCCN1CCNC2=C(C1)C=NC(=C2)NC3=CC=CC(=C3)OC
375884474	NCGC00411131	I	COC1=CC(=CC=C1)NC2=CC3=C(CN(CCN3)CC4=CC=CN=C4)C=N2
375889127	NCGC00411172	I	COC1=CC(=CC=C1)CN2CCNC3=C(C2)C=NC(=C3)NC4=CC=CC=C4
490339300	NCGC00411199	I	OC1=CC=CC=C1CN2CCNC3=C(C2)C=NC(NC4=CC=CC=C4)=C3
375884855	NCGC00411206	I	COC1=CC(=CC=C1)CN2CCNC3=C(C2)C=NC(=C3)NC4=CC=CN=C4
375887883	NCGC00411238	I	CN(C)C1=CC(=CC=C1)NC2=CC3=C(CN(CCN3)C(C)=O)C=N2
375888843	NCGC00411254	I	CCCN1CCNC2=C(C1)C=NC(=C2)NC3=CC=CC=C3
375890797	NCGC00411255	I	CC(C)(C)CN1CCNC2=C(C1)C=NC(=C2)NC3=CC=CN=C3
375885197	NCGC00411260	I	CC(C)(C)CN1CCNC2=C(C1)C=NC(=C2)NC3=CC=CC=C3
375887017	NCGC00411261	I	CN1CCNC2=C(C1)C=NC(=C2)NC3=CC=C(F)C=C3
375887267	NCGC00411263	I	CN1CCNC2=C(C1)C=NC(=C2)NC3=CC=C(F)C(=C3)Cl
490339291	NCGC00411013	J	COCCN1CCNC2=C(C1)C=NC(=C2)C3=CC=CC(=C3)OC
490339292	NCGC00411023	J	OC1=CC(=CC=C1)C2=CC3=C(CN(CCN3)CC4=CC=CN=C4)C=N2
375888860	NCGC00411029	J	COC1=CC(=CC=C1)CN2CCNC3=C(C2)C=NC(=C3)C4=CC=NC(=C4)C
375884840	NCGC00411039	J	COC1=CC=C(C=C1F)C2=CC3=C(CN(CCN3)CC4=CC=CN=C4)C=N2
375885497	NCGC00411040	J	CC1=CC(=CC=N1)C2=CC3=C(CN(CCN3)CC4=CC=CC=C4O)C=N2
375889176	NCGC00411045	J	OCC1=CC(=CC=C1)C2=CC3=C(CN(CCN3)CC4=CC=CC=C4)C=N2
375887904	NCGC00411061	J	CC(C)CN1CCNC2=C(C1)C=NC(=C2)C3=CC=CC=C3
375888848	NCGC00411063	J	OC1=CC=CC=C1CN2CCNC3=C(C2)C=NC(=C3)C4=CC=CC=C4
490339296	NCGC00411070	J	CC(=O)N1CCNC2=C(C1)C=NC(=C2)C3=CC=CC=C3F
375884436	NCGC00411077	J	CC(C)CN1CCNC2=C(C1)C=NC(=C2)C3=CC=NC(=C3)C
490339297	NCGC00411079	J	CN1CCNC2=C(C1)C=NC(=C2)C3=CC=C(C=C3)[S+](C)([O-])=O
375884845	NCGC00411101	J	ClC1=CC=C(C=C1)C2=CC3=C(CN(CCN3)CC4=CC=NC=C4)C=N2
375884846	NCGC00411110	J	COC1=CC=C(C=C1OC)C2=CC3=C(CN(CCN3)CC4=CC=CN=C4)C=N2
490339298	NCGC00411126	J	COC1=CC=C(C=C1)C2=CC3=C(CN(CCN3)C(C)=O)C=N2
375884838	NCGC00411143	J	CC(=O)NC1=CC(=CC=C1)C2=CC3=C(CN(CCN3)CC4=CC=CC=C4)C=N2
375885814	NCGC00411150	J	CC1=CC(=CC=N1)C2=CC3=C(CN(CCN3)CC4=CC=CC=N4)C=N2
375888235	NCGC00411159	J	COC1=CC=C(C=C1)C2=CC3=C(CN(CCN3)CC4=CC=NC=C4)C=N2
375884863	NCGC00411207	J	COC1=CC=C(CN2CCNC3=C(C2)C=NC(=C3)C4=CC=CC=C4)C=N1
490339301	NCGC00411224	J	COCCN1CCNC2=C(C1)C=NC(=C2)C3=CC=CC(=C3)N(C)C
375888856	NCGC00411232	J	NC(=O)C1=CC(=CC=C1)C2=CC3=C(CN(CCN3)CC4=CC=CC=C4)C=N2
490339305	NCGC00411252	J	CC(=O)N1CCNC2=C(C1)C=NC(=C2)C3=CC=CC(=C3)F
375890589	NCGC00411253	J	COC1=CC=C(C=N1)C2=CC3=C(CN(C)CCN3)C=N2
375886199	NCGC00411256	J	FC1=CC=C(C=C1Cl)C2=CC3=C(CN(CCN3)CC4=CC=NC=C4)C=N2
24409551	NCGC00134168	K	FC1=CC2=C(N=C(NC(=O)C3=CC4=C(OCCO4)C=C3)S2)C(=C1)F
24417043	NCGC00141660	K	FC1=CC=CC2=C1N=C(NC(=O)C3=CC=C4OCCOC4=C3)S2
441434212	NCGC00165351	L	ClC1=CC=C(C=C1)C2=NC3=CC=CC=C3S2
490339237	NCGC00167608	L	COC1=CC2=C(C=C1)N=C(S2)C3=CC(=CC=C3)C(C)=O
490339239	NCGC00167614	L	FC1=CC=CC(=C1)C2=NC3=C(S2)C=CC=C3
490339240	NCGC00167615	L	N#CC1=CC=C(C=C1)C2=NC3=C(S2)C=CC=C3
490339244	NCGC00167619	L	CN(C(=O)OC(C)(C)C)C1=CC=C(C=C1)C2=NC3=C(S2)C=CC=C3
490339245	NCGC00167620	L	CC(=O)C1=CC=CC(=C1)C2=NC3=C(S2)C=CC=C3
490339249	NCGC00167627	L	FC(F)(F)C1=CC(=CC(=C1)C2=NC3=C(S2)C=CC=C3)C(F)(F)F
490339289	NCGC00402259	L	CC1=C(N)C=CC(=C1)C2=NC3=C(S2)C=CC(=C3)F
490339365	NCGC00640908	L	CSC(=S)NC1=CC=C(C=C1)C2=NC3=C(S2)C=C(C)C=C3
490339373	NCGC00655706	L	CNC1=CC=C2C=C(C=CC2=C1)C3=NC4=C(S3)C=C(C=C4)C(O)=O
490339375	NCGC00687703	L	ClC1=CC(=CC=C1)C2=NC3=CC=CC=C3S2
490339222	NCGC00167591	M	COC1=CC2=C(C=C1)N=C(S2)C3=CC=C(F)C=C3
87550940	NCGC00167592	M	COC1=CC2=C(C=C1)N=C(S2)C3=CC(F)=CC=C3
490339223	NCGC00167593	M	COC1=CC2=C(C=C1)N=C(S2)C3=C(F)C=CC=C3
490339224	NCGC00167594	M	COC1=CC2=C(C=C1)N=C(S2)C3=C(Cl)C=C(F)C=C3
490339225	NCGC00167595	M	COC1=CC2=C(C=C1)N=C(S2)C3=CC=C(Cl)C=C3
490339226	NCGC00167596	M	COC1=CC2=C(C=C1)N=C(S2)C3=CC=CC(OCC4=CC=CC=C4)=C3
490339227	NCGC00167597	M	COC1=CC2=C(C=C1)N=C(S2)C3=CC=CC=C3OCC4=CC=CC=C4
490339228	NCGC00167598	M	COC1=CC2=C(C=C1)N=C(S2)C3=CC=C(C=C3)C#N
490339229	NCGC00167599	M	COC1=CC=C(C=C1)C2=NC3=C(S2)C=C(OC)C=C3
490339230	NCGC00167600	M	COC1=CC2=C(C=C1)N=C(S2)C3=C(OC)C=CC=C3
490339231	NCGC00167601	M	COC1=CC2=C(C=C1)N=C(S2)C3=CC(OC)=C(OC)C=C3
490339233	NCGC00167603	M	COC1=CC2=C(C=C1)N=C(S2)C3=CC(C)=CC=C3
490339234	NCGC00167604	M	COC1=CC2=C(C=C1)N=C(S2)C3=CC(OC)=CC=C3OC
490339235	NCGC00167605	M	COC1=CC2=C(C=C1)N=C(S2)C3=CC=C(OC4=CC=CC=C4)C=C3
490339236	NCGC00167606	M	COC1=CC2=C(C=C1)N=C(S2)C3=CC=C(C=C)C=C3
490339241	NCGC00167616	M	COC1=C(OC)C=C(C=C1)C2=NC3=C(S2)C=CC=C3
490339242	NCGC00167617	M	COC1=CC=C(C=C1)C2=NC3=C(S2)C=CC=C3
490339243	NCGC00167618	M	COC1=C(C=CC=C1)C2=NC3=C(S2)C=CC=C3
490339247	NCGC00167622	M	C(OC1=CC(=CC=C1)C2=NC3=C(S2)C=CC=C3)C4=CC=CC=C4
490339248	NCGC00167623	M	C(OC1=CC=CC=C1C2=NC3=C(S2)C=CC=C3)C4=CC=CC=C4
387065805	NCGC00344018	M	COC1=CC=C(C=C1OC)C2=NC3=C(S2)C=CC(=C3)F
490339288	NCGC00390758	M	COC1=CC(=CC=C1O)C2=NC3=CC=CC=C3S2
24271820	NCGC00098122	N	NC1=CC=C2N=C(SC2=C1)C3=CC=C(O)C=C3
24391956	NCGC00117377	N	CC1=CC2=C(SC(=N2)C3=CC=C(N)C=C3)C=C1
24393571	NCGC00118992	N	CC(C)(C)C(=O)NC1=CC=C(C=C1)C2=NC3=CC=CC=C3S2
24416501	NCGC00141118	N	COC1=CC=C(C=C1NC(C)=O)C2=NC3=C(S2)C=CC=C3
490339218	NCGC00165326	N	CN(C)C1=CC=C(C=C1)C2=NC3=CC=CC=C3S2
490339219	NCGC00165328	N	NC1=CC=C(C=C1)C2=NC3=CC=CC=C3S2
490339221	NCGC00165760	N	CNC1=CC=C(C=C1)C2=NC3=CC=CC=C3S2
490339232	NCGC00167602	N	COC1=CC2=C(C=C1)N=C(S2)C3=CC(NC(C)=O)=CC=C3
85267118	NCGC00167607	N	COC1=CC2=C(C=C1)N=C(S2)C3=CC=C(C=C3)N(C)C
490339246	NCGC00167621	N	CC(=O)NC1=CC=C(C=C1)C2=NC3=C(S2)C=CC=C3
24275796	NCGC00102098	O	CC1=CC=C(CC2=C[N]3C=C(N=C3S2)C4=CC=CC=C4)C=C1
24275798	NCGC00102100	O	ClC1=C(CC2=C[N]3C=C(N=C3S2)C4=CC=CC=C4)C=CC=C1
24275800	NCGC00102102	O	FC1=CC=C(CC2=C[N]3C=C(N=C3S2)C4=CC=CC=C4)C=C1
24275802	NCGC00102104	O	ClC1=CC=C(C=C1)C2=C[N]3C=C(CC4=CC=CC=C4)SC3=N2
24275804	NCGC00102106	O	FC1=C(CC2=C[N]3C=C(N=C3S2)C4=CC=C(Cl)C=C4)C=CC=C1
24275806	NCGC00102108	O	FC1=CC=C(CC2=C[N]3C=C(N=C3S2)C4=CC=C(Cl)C=C4)C=C1
24275808	NCGC00102110	O	FC1=CC=C(C=C1)C2=C[N]3C=C(CC4=CC=CC=C4)SC3=N2
24275828	NCGC00102130	O	FC1=CC=C(C=C1)C2=C[N]3C=C(CC4=C(Cl)C=CC=C4)SC3=N2
24275832	NCGC00102134	O	FC1=CC=C(CC2=C[N]3C=C(N=C3S2)C4=CC=C(F)C=C4)C=C1
24275834	NCGC00102136	O	BrC1=CC=C(C=C1)C2=C[N]3C=C(CC4=CC=CC=C4)SC3=N2
490339202	NCGC00081373	P	C1CCN(CC1)C2=NC=NC3=C2C=NN3C4=CC=CC=C4
490339203	NCGC00081381	P	CC1CCCN(C1)C2=NC=NC3=C2C=N[N]3C4=CC=CC=C4
490339204	NCGC00081383	P	CC1CCCN(C1)C2=NC=NC3=C2C=N[N]3C4=CC=C(Cl)C=C4
490339205	NCGC00081401	P	CC1CCCN(C1)C2=NC=NC3=C2C=N[N]3C4=CC=C(C)C=C4C
490339206	NCGC00081403	P	CC1CCN(CC1)C2=NC=NC3=C2C=NN3C4=CC=CC=C4
24414231	NCGC00138848	P	CC1CCCN(C1)C2=NC=NC3=C2C=N[N]3C4=CC=CC(=C4)C
24414309	NCGC00138926	P	CC1CCN(CC1)C2=NC=NC3=C2C=N[N]3C4=C(C)C=CC(=C4)Cl
24414335	NCGC00138952	P	CC1=C(C=C(Cl)C=C1)[N]2N=CC3=C2N=CN=C3N4CCC(CC4)C(N)=O
24414336	NCGC00138953	P	FC1=CC=C(C=C1)[N]2N=CC3=C2N=CN=C3N4CCCCCC4
24414399	NCGC00139016	P	CN1CCN(CC1)C2=NC=NC3=C2C=N[N]3C4=CC=C(C)C=C4
24414401	NCGC00139018	P	CC1=CC=C(C=C1)[N]2N=CC3=C2N=CN=C3N4CCCCCC4
24414403	NCGC00139020	P	CC1=CC=C(C=C1)[N]2N=CC3=C2N=CN=C3N4CCC(CC4)CC5=CC=CC=C5
24414407	NCGC00139024	P	CC1=CC=C(C=C1)[N]2N=CC3=C2N=CN=C3N4CCCCC4
24414432	NCGC00139049	P	CC1CCN(CC1)C2=NC=NC3=C2C=N[N]3C4=CC=C(F)C=C4
24414434	NCGC00139051	P	CC1CCCN(C1)C2=NC=NC3=C2C=N[N]3C4=CC=C(F)C=C4
24414436	NCGC00139053	P	FC1=CC=C(C=C1)[N]2N=CC3=C2N=CN=C3N4CCC(CC4)CC5=CC=CC=C5
24414439	NCGC00139056	P	CC1=CC=C(C=C1)[N]2N=CC3=C2N=CN=C3N4CCC(CC4)C(N)=O
24414504	NCGC00139121	P	CC1CCN(CC1)C2=NC=NC3=C2C=N[N]3C4=CC(=C(C)C=C4)C
24414506	NCGC00139123	P	CC1=C(C)C=C(C=C1)[N]2N=CC3=C2N=CN=C3N4CCC(CC4)CC5=CC=CC=C5
24414507	NCGC00139124	P	ClC1=CC=CC(=C1)[N]2N=CC3=C2N=CN=C3N4CCC(CC4)CC5=CC=CC=C5
24414509	NCGC00139126	P	ClC1=CC=CC(=C1)[N]2N=CC3=C2N=CN=C3N4CCCCC4
24414537	NCGC00139154	P	NC(=O)C1CCN(CC1)C2=NC=NC3=C2C=N[N]3C4=CC(=CC=C4)Cl
24414554	NCGC00139171	P	CC1=CC(=CC=C1)[N]2N=CC3=C2N=CN=C3N4CCCCCC4
24414562	NCGC00139179	P	CCOC(=O)C1CCCN(C1)C2=NC=NC3=C2C=N[N]3C4=CC(=C(C)C=C4)Cl
24414570	NCGC00139187	P	CC1=C(Cl)C=C(C=C1)[N]2N=CC3=C2N=CN=C3N4CCCCCC4
24414592	NCGC00139209	P	CC1=C(Cl)C=C(C=C1)[N]2N=CC3=C2N=CN=C3N4CCCCC4
490339215	NCGC00141852	P	NC(=O)C1CCN(CC1)C2=NC=NC3=C2C=NN3C4=CC=CC=C4
490339336	NCGC00523591	P	CC1CCCN(C1)C2=NC=NC3=C2C=N[N]3C4=CC(=C(C)C=C4)C
490339337	NCGC00523592	P	CC1CCCN(C1)C2=NC=NC3=C2C=N[N]3C4=CC(=CC=C4)Cl
490339355	NCGC00605414	P	CC1CCCCN1C2=C3C=NN(C3=NC=N2)C4=CC=CC=C4
490339356	NCGC00608115	P	CN(C)C1CCN(CC1)C2=C3C=NN(C3=NC=N2)C4=CC=CC=C4
490339357	NCGC00608116	P	OCC1CCN(CC1)C2=C3C=NN(C3=NC=N2)C4=CC=CC=C4
490339358	NCGC00610672	P	NC(=O)CC1CCN(CC1)C2=C3C=NN(C3=NC=N2)C4=CC=CC=C4
490339359	NCGC00616559	P	CCOC1CCCN(C1)C2=C3C=NN(C3=NC=N2)C4=CC=CC=C4
490339360	NCGC00624837	P	OCC1CCCN(C1)C2=C3C=NN(C3=NC=N2)C4=CC=CC=C4
490339361	NCGC00626234	P	OC1CCN(CC1)C2=C3C=NN(C3=NC=N2)C4=CC=CC=C4
490339367	NCGC00644764	P	NC(=O)C1CCCN(C1)C2=C3C=NN(C3=NC=N2)C4=CC=CC=C4
490339369	NCGC00651954	P	CC1=CC(Cl)=CC=C1N2N=CC3=C2N=CN=C3N4CCCCC4
490339370	NCGC00652352	P	OCCN1CCN(CC1)C2=NC3=C(C=NN3C4=CC=C(Cl)C=C4)C(=N2)N5CCCCC5
490339371	NCGC00652353	P	FC1=CC=C(C=C1)N2N=CC3=C2N=C(NN4CCOCC4)N=C3N5CCCCC5
490339372	NCGC00652354	P	CC1=CC=C(C=C1)N2N=CC3=C2N=C(NCCCO)N=C3N4CCCCC4
24414368	NCGC00138985	Q	CC1=CC=C(C=C1)[N]2N=CC3=C2N=CN=C3NC4CCCC4
24414377	NCGC00138994	Q	CCN(C1CCCCC1)C2=NC=NC3=C2C=N[N]3C4=CC=C(C)C=C4
24414411	NCGC00139028	Q	CN(CC1=CC=CC=C1)C2=NC=NC3=C2C=N[N]3C4=CC=C(C)C=C4
24414463	NCGC00139080	Q	COCC(C)NC1=NC=NC2=C1C=N[N]2C3=CC(=CC=C3)Cl
24414464	NCGC00139081	Q	CC1=C(C)C=C(C=C1)[N]2N=CC3=C2N=CN=C3NC4CCCCC4
24414495	NCGC00139112	Q	CCN(C1CCCCC1)C2=NC=NC3=C2C=N[N]3C4=CC(=CC=C4)Cl
24414532	NCGC00139149	Q	CC1=C(Cl)C=C(C=C1)[N]2N=CC3=C2N=CN=C3NC4CCCCC4
24414572	NCGC00139189	Q	CN(C)C1=NC=NC2=C1C=N[N]2C3=CC(=C(C)C=C3)Cl
24414633	NCGC00139250	Q	ClC1=CC=C(C=C1)[N]2N=CC3=C(NC4CCCC4)N=CN=C23
24414637	NCGC00139254	Q	COC1=CC=C(C=C1)[N]2N=CC3=C(NC4CCCC4)N=CN=C23
375806618	NCGC00391224	R	COCC(=O)NC1=NC2=C(C[C@]3(C)CC[C@H]4[C@H](C)C(=O)O[C@@H]4[C@H]3[C@@H]2C)S1
375807999	NCGC00391314	R	C[C@H]1[C@@H]2CC[C@@]3(C)CC4=C(N=C(NC(=O)COCC(O)=O)S4)[C@@H](C)[C@@H]3[C@H]2OC1=O
375808593	NCGC00391315	R	C[C@H]1[C@@H]2CC[C@@]3(C)CC4=C(N=C(NCCC5=CC=CC=N5)S4)[C@@H](C)[C@@H]3[C@H]2OC1=O
375808822	NCGC00391358	R	C[C@H]1[C@@H]2CC[C@@]3(C)CC4=C(N=C(NCC5=CC=CC=C5)S4)[C@@H](C)[C@@H]3[C@H]2OC1=O
375803862	NCGC00401416	R	CSCC(=O)NC1=NC2=C(C[C@]3(C)CC[C@H]4[C@H](C)C(=O)O[C@@H]4[C@H]3[C@@H]2C)S1
375802478	NCGC00401418	R	C[C@H]1[C@@H]2CC[C@@]3(C)CC4=C(N=C(NC(=O)C5=CC=NC=C5)S4)[C@@H](C)[C@@H]3[C@H]2OC1=O
375801107	NCGC00421621	R	C[C@H]1[C@@H]2CC[C@@]3(C)CC4=C(N=C(NC5=CN=CC=C5)S4)[C@@H](C)[C@@H]3[C@H]2OC1=O
375799505	NCGC00421654	R	C[C@H]1[C@@H]2CC[C@@]3(C)CC4=C(N=C(NC(=O)C5=C(F)C=CC=C5F)S4)[C@@H](C)[C@@H]3[C@H]2OC1=O
375838697	NCGC00449767	S	CC(C)NC(=O)C1CCN(CC1)C(=O)C2=C3COC(C[N]3C=N2)C4=CC=CC=C4
375842712	NCGC00449768	S	CC1CCC(CC1)NC(=O)C2CCN(CC2)C(=O)C3=C4COC(C[N]4C=N3)C5=CC=CC=C5
375854816	NCGC00449769	S	O=C(NC1CCCCCC1)C2CCN(CC2)C(=O)C3=C4COC(C[N]4C=N3)C5=CC=CC=C5
375868963	NCGC00449772	S	CCCCNC(=O)C1CCN(CC1)C(=O)C2=C3COC(C[N]3C=N2)C4=CC=CC=C4
375862744	NCGC00449773	S	O=C(NCC1=CC=CC=C1)C2CCN(CC2)C(=O)C3=C4COC(C[N]4C=N3)C5=CC=CC=C5
375866893	NCGC00449776	S	COC1=C(CNC(=O)C2CCN(CC2)C(=O)C3=C4COC(C[N]4C=N3)C5=CC=CC=C5)C=CC=C1
375848709	NCGC00449779	S	CCOC1=C(CNC(=O)C2CCN(CC2)C(=O)C3=C4COC(C[N]4C=N3)C5=CC=CC=C5)C=CC=C1
375864776	NCGC00449780	S	CCOC1=CC=CC(=C1)CNC(=O)C2CCN(CC2)C(=O)C3=C4COC(C[N]4C=N3)C5=CC=CC=C5
375862763	NCGC00449781	S	O=C(NCC1=CC2=C(OCO2)C=C1)C3CCN(CC3)C(=O)C4=C5COC(C[N]5C=N4)C6=CC=CC=C6
375868949	NCGC00449782	S	CSC1=CC=C(CNC(=O)C2CCN(CC2)C(=O)C3=C4COC(C[N]4C=N3)C5=CC=CC=C5)C=C1
375838629	NCGC00449783	S	FC1=C(CNC(=O)C2CCN(CC2)C(=O)C3=C4COC(C[N]4C=N3)C5=CC=CC=C5)C=CC=C1
375866845	NCGC00449784	S	FC1=CC=C(CNC(=O)C2CCN(CC2)C(=O)C3=C4COC(C[N]4C=N3)C5=CC=CC=C5)C=C1
375850765	NCGC00449786	S	ClC1=C(CNC(=O)C2CCN(CC2)C(=O)C3=C4COC(C[N]4C=N3)C5=CC=CC=C5)C=CC=C1
375852784	NCGC00449788	S	ClC1=CC=C(CNC(=O)C2CCN(CC2)C(=O)C3=C4COC(C[N]4C=N3)C5=CC=CC=C5)C=C1
375838662	NCGC00449789	S	FC1=CC(=C(CNC(=O)C2CCN(CC2)C(=O)C3=C4COC(C[N]4C=N3)C5=CC=CC=C5)C=C1)Cl
375868978	NCGC00449790	S	FC1=C(Cl)C=C(CNC(=O)C2CCN(CC2)C(=O)C3=C4COC(C[N]4C=N3)C5=CC=CC=C5)C=C1
375856796	NCGC00449791	S	O=C(NCC1=CC=CO1)C2CCN(CC2)C(=O)C3=C4COC(C[N]4C=N3)C5=CC=CC=C5
375852717	NCGC00449792	S	O=C(NCC1=CC=CS1)C2CCN(CC2)C(=O)C3=C4COC(C[N]4C=N3)C5=CC=CC=C5
375868982	NCGC00449793	S	CC(NC(=O)C1CCN(CC1)C(=O)C2=C3COC(C[N]3C=N2)C4=CC=CC=C4)C5=CC=C(F)C=C5
375862735	NCGC00449794	S	O=C(NCCC1=CC=CC=C1)C2CCN(CC2)C(=O)C3=C4COC(C[N]4C=N3)C5=CC=CC=C5
375850738	NCGC00449795	S	CC(CNC(=O)C1CCN(CC1)C(=O)C2=C3COC(C[N]3C=N2)C4=CC=CC=C4)C5=CC=CC=C5
375868977	NCGC00449796	S	O=C(NCCC1=CC=CS1)C2CCN(CC2)C(=O)C3=C4COC(C[N]4C=N3)C5=CC=CC=C5
375846736	NCGC00449799	S	O=C(NCC1CC1)C2CCN(CC2)C(=O)C3=C4COC(C[N]4C=N3)C5=CC=CC=C5
375860729	NCGC00449800	S	O=C(NCC1=CC=NC=C1)C2CCN(CC2)C(=O)C3=C4COC(C[N]4C=N3)C5=CC=CC=C5
375858766	NCGC00449804	S	FC1=CC=C(F)C(=C1)CNC(=O)C2CCN(CC2)C(=O)C3=C4COC(C[N]4C=N3)C5=CC=CC=C5
375864796	NCGC00449833	S	FC1=CC=C(C=C1)C2C[N]3C=NC(=C3CO2)C(=O)N4CCC(CC4)C(=O)NCC5=CC=NC=C5
375868951	NCGC00449893	S	CC1=CC=C(C=C1)C2C[N]3C=NC(=C3CO2)C(=O)N4CCC(CC4)C(=O)NCC5=CC=CO5
375860772	NCGC00449901	S	O=C(NC1=CC=CC=C1)C2CCN(CC2)C(=O)C3=C4COC(C[N]4C=N3)C5=CC=CC=C5
375838686	NCGC00449902	S	CC1=CC(=CC=C1)NC(=O)C2CCN(CC2)C(=O)C3=C4COC(C[N]4C=N3)C5=CC=CC=C5
375840656	NCGC00449903	S	CC1=CC=C(NC(=O)C2CCN(CC2)C(=O)C3=C4COC(C[N]4C=N3)C5=CC=CC=C5)C=C1
375868932	NCGC00449904	S	CC1=CC=C(NC(=O)C2CCN(CC2)C(=O)C3=C4COC(C[N]4C=N3)C5=CC=CC=C5)C=C1C
375844696	NCGC00449905	S	CC1=CC(=CC(=C1)NC(=O)C2CCN(CC2)C(=O)C3=C4COC(C[N]4C=N3)C5=CC=CC=C5)C
375864806	NCGC00449906	S	CCC1=CC(=CC=C1)NC(=O)C2CCN(CC2)C(=O)C3=C4COC(C[N]4C=N3)C5=CC=CC=C5
375842665	NCGC00449907	S	CCC1=CC=C(NC(=O)C2CCN(CC2)C(=O)C3=C4COC(C[N]4C=N3)C5=CC=CC=C5)C=C1
375838694	NCGC00449908	S	CC(C)C1=CC(=CC=C1)NC(=O)C2CCN(CC2)C(=O)C3=C4COC(C[N]4C=N3)C5=CC=CC=C5
375868933	NCGC00449909	S	CC(C)C1=CC=C(NC(=O)C2CCN(CC2)C(=O)C3=C4COC(C[N]4C=N3)C5=CC=CC=C5)C=C1
375838709	NCGC00449910	S	COC1=CC=C(NC(=O)C2CCN(CC2)C(=O)C3=C4COC(C[N]4C=N3)C5=CC=CC=C5)C=C1
375858797	NCGC00449911	S	COC1=CC=C(NC(=O)C2CCN(CC2)C(=O)C3=C4COC(C[N]4C=N3)C5=CC=CC=C5)C=C1OC
375852782	NCGC00449913	S	CCOC1=CC=C(NC(=O)C2CCN(CC2)C(=O)C3=C4COC(C[N]4C=N3)C5=CC=CC=C5)C=C1
375852734	NCGC00449914	S	FC1=CC(=CC=C1)NC(=O)C2CCN(CC2)C(=O)C3=C4COC(C[N]4C=N3)C5=CC=CC=C5
375846750	NCGC00449915	S	FC1=CC=C(NC(=O)C2CCN(CC2)C(=O)C3=C4COC(C[N]4C=N3)C5=CC=CC=C5)C=C1
375860820	NCGC00449916	S	FC1=CC=C(NC(=O)C2CCN(CC2)C(=O)C3=C4COC(C[N]4C=N3)C5=CC=CC=C5)C=C1F
375854734	NCGC00449917	S	ClC1=CC=C(NC(=O)C2CCN(CC2)C(=O)C3=C4COC(C[N]4C=N3)C5=CC=CC=C5)C=C1
375840674	NCGC00449918	S	FC1=CC=C(NC(=O)C2CCN(CC2)C(=O)C3=C4COC(C[N]4C=N3)C5=CC=CC=C5)C=C1Cl
375850771	NCGC00449919	S	COC1=CC=C(NC(=O)C2CCN(CC2)C(=O)C3=C4COC(C[N]4C=N3)C5=CC=CC=C5)C=C1Cl
375866819	NCGC00449936	S	COC1=C(NC(=O)C2CCN(CC2)C(=O)C3=C4COC(C[N]4C=N3)C5=CC=C(F)C=C5)C=C(C)C=C1
375854720	NCGC00449940	S	FC1=CC=C(C=C1)C2C[N]3C=NC(=C3CO2)C(=O)N4CCC(CC4)C(=O)NC5=CC=C(F)C(=C5)F
375856779	NCGC00449944	S	CC1=CC(=C(NC(=O)C2CCN(CC2)C(=O)C3=C4COC(C[N]4C=N3)C5=CC=C(F)C=C5)C=C1)F
4247480	NCGC00045018	T	O1N=C(N=C1C2=CC=C3C=CC=CC3=C2)C4=CC=CC=C4
104223759	NCGC00058026	T	FC1=CC=CC=C1C2=NC(=NO2)C3=CC=CC=C3
4254716	NCGC00061832	T	COC1=CC=C(C(=C1)OC)C2=NC(=NO2)C3=CC=CC=C3
7978149	NCGC00075547	T	BrC1=CC=CC=C1C2=NC(=NO2)C3=CC=CC=C3
7977980	NCGC00079622	T	CC1=CC=C(C=C1)C2=NOC(=N2)C3=CC=CC=C3Br
7969422	NCGC00085930	T	CC1=CC=C(C(=C1)Cl)C2=NC(=NO2)C3=CC=CC=C3
24275971	NCGC00102273	T	COC1=C(OC)C=C(C=C1)C2=NOC(=N2)C3=C(Cl)C=C(C)C=C3
85852878	NCGC00168096	T	OC(=O)C1=CC=C(C=C1)C2=NOC(=N2)C3=CC=CC=C3F
490339250	NCGC00168097	T	OC(=O)C1=CC=C(C=C1)C2=NOC(=N2)C3=CC=CC(=C3)F
490339251	NCGC00168098	T	OC(=O)C1=CC=C(C=C1)C2=NOC(=N2)C3=CC=C(F)C=C3
490339252	NCGC00168099	T	OC(=O)C1=CC=C(C=C1)C2=NOC(=N2)C3=CC=CC=C3Cl
104223810	NCGC00168100	T	OC(=O)C1=CC=C(C=C1)C2=NOC(=N2)C3=CC=CC(=C3)Cl
490339253	NCGC00168101	T	OC(=O)C1=CC=C(C=C1)C2=NOC(=N2)C3=CC=C(Cl)C=C3
490339254	NCGC00168102	T	COC1=CC=CC=C1C2=NC(=NO2)C3=CC=C(C=C3)C(O)=O
490339255	NCGC00168103	T	COC1=CC(=CC=C1)C2=NC(=NO2)C3=CC=C(C=C3)C(O)=O
490339256	NCGC00168104	T	COC1=CC=C(C=C1)C2=NC(=NO2)C3=CC=C(C=C3)C(O)=O
490339257	NCGC00168105	T	OC(=O)C1=CC=C(C=C1)C2=NOC(=N2)C3=CC=CC=C3C(F)(F)F
490339258	NCGC00168106	T	OC(=O)C1=CC=C(C=C1)C2=NOC(=N2)C3=CC=CC(=C3)C(F)(F)F
490339259	NCGC00168758	T	OC(=O)C1=CC=C(C=C1)C2=NOC(=N2)C3=CC=C(C=C3)C(F)(F)F
363676681	NCGC00168759	T	OC(=O)C1=CC=CC(=C1)C2=NOC(=N2)C3=CC=CC=C3F
490339260	NCGC00168760	T	OC(=O)C1=CC=CC(=C1)C2=NOC(=N2)C3=CC=CC(=C3)F
490339261	NCGC00168761	T	OC(=O)C1=CC=CC(=C1)C2=NOC(=N2)C3=CC=C(F)C=C3
490339262	NCGC00168762	T	OC(=O)C1=CC=CC(=C1)C2=NOC(=N2)C3=CC=CC=C3Cl
87334014	NCGC00168763	T	OC(=O)C1=CC=CC(=C1)C2=NOC(=N2)C3=CC=CC(=C3)Cl
490339263	NCGC00168764	T	OC(=O)C1=CC=CC(=C1)C2=NOC(=N2)C3=CC=C(Cl)C=C3
490339264	NCGC00168765	T	COC1=CC=CC=C1C2=NC(=NO2)C3=CC(=CC=C3)C(O)=O
490339265	NCGC00168766	T	COC1=CC(=CC=C1)C2=NC(=NO2)C3=CC(=CC=C3)C(O)=O
490339266	NCGC00168767	T	COC1=CC=C(C=C1)C2=NC(=NO2)C3=CC(=CC=C3)C(O)=O
104223822	NCGC00168768	T	OC(=O)C1=CC=CC(=C1)C2=NOC(=N2)C3=CC=CC=C3C(F)(F)F
490339267	NCGC00168769	T	OC(=O)C1=CC=CC(=C1)C2=NOC(=N2)C3=CC=CC(=C3)C(F)(F)F
490339268	NCGC00168770	T	OC(=O)C1=CC=CC(=C1)C2=NOC(=N2)C3=CC=C(C=C3)C(F)(F)F
104224035	NCGC00183594	T	COC(=O)C1=CC(=CC=C1)C2=NOC(=N2)C3=C(F)C=CC=C3
85852884	NCGC00183910	T	OC(=O)C1=CC=CC=C1C2=NOC(=N2)C3=C(F)C=CC=C3
490339278	NCGC00250195	T	OC(=O)C1=CC=CC(=C1)C2=NOC(=N2)C3=CC(=CC(=C3)[N+]([O-])=O)[N+]([O-])=O
490339279	NCGC00253775	T	OC(=O)C1=CC=CC(=C1)C2=NOC(=N2)C3=CC=CC(=C3)[N+]([O-])=O
375831051	NCGC00456905	U	CCC(C(=O)NCCN1\C=C/[N]2N=C(C=C2C1=O)C3=CC=C(OC)C=C3)C4=CC=CC=C4
375837595	NCGC00456907	U	COC1=CC=C(C=C1)C2=N[N]3\C=C/N(CCNC(=O)C4=C(F)C=CC=C4Cl)C(=O)C3=C2
375831660	NCGC00456908	U	COC1=CC=C(C=C1)C2=N[N]3\C=C/N(CCNC(=O)C4=C(F)C=CC=C4F)C(=O)C3=C2
375832886	NCGC00456922	U	COC1=CC=C(C=C1)C2=N[N]3\C=C/N(CCNC(=O)C4=CC=CO4)C(=O)C3=C2
375833506	NCGC00456924	U	COC1=CC=C(C=C1)C2=N[N]3\C=C/N(CCNC(=O)CC4=CC=CS4)C(=O)C3=C2
375835251	NCGC00456929	U	COC1=CC=C(C=C1)C2=N[N]3\C=C/N(CCNC(=O)C4=CC=CC(=C4)N(C)C)C(=O)C3=C2
375834062	NCGC00456938	U	CCOC1=CC=C(C=C1)C2=N[N]3\C=C/N(CCNC(=O)C4=CC(=CC=C4)C#N)C(=O)C3=C2
375829816	NCGC00456949	U	CCOC1=CC=C(C=C1)C2=N[N]3\C=C/N(CCNC(=O)C4=CC=CC(=C4)N(C)C)C(=O)C3=C2
375837581	NCGC00456950	U	CCOC1=CC=C(C=C1)C2=N[N]3\C=C/N(CCNC(=O)C4=CC=NC=C4)C(=O)C3=C2
375836358	NCGC00456956	U	CCOC1=CC=C(C=C1)C2=N[N]3\C=C/N(CCNC(=O)C4=C5C=C[NH]C5=CC=C4)C(=O)C3=C2
375834712	NCGC00456958	U	CC1=CC=C(C(=C1)C)C2=N[N]3\C=C/N(CCNC(=O)C4CCCCC4)C(=O)C3=C2
375837587	NCGC00456960	U	COC1=CC=CC(=C1)CC(=O)NCCN2\C=C/[N]3N=C(C=C3C2=O)C4=CC=C(C)C=C4C
375831041	NCGC00456961	U	CC1=CC=C(C(=C1)C)C2=N[N]3\C=C/N(CCNC(=O)C4=CN=CC=C4)C(=O)C3=C2
375832875	NCGC00456962	U	CC(=O)NC1=CC=CC(=C1)C(=O)NCCN2\C=C/[N]3N=C(C=C3C2=O)C4=CC=C(C)C=C4C
375838203	NCGC00456963	U	COC1=CC=CC(=C1OC)C(=O)NCCN2\C=C/[N]3N=C(C=C3C2=O)C4=CC=C(C)C=C4C
375838210	NCGC00456965	U	CC1=CC=C(C(=C1)C)C2=N[N]3\C=C/N(CCNC(=O)CC4=CC(=CC=C4)F)C(=O)C3=C2
375838236	NCGC00456966	U	CC1=CC=C(S1)C(=O)NCCN2\C=C/[N]3N=C(C=C3C2=O)C4=CC=C(C)C=C4C
375832268	NCGC00456968	U	COC1=C(F)C=C(C=C1)C(=O)NCCN2\C=C/[N]3N=C(C=C3C2=O)C4=CC=C(C)C=C4C
375836375	NCGC00456970	U	CC1=CC=C(C(=C1)C)C2=N[N]3\C=C/N(CCNC(=O)C4=CC(=CC=C4)C#N)C(=O)C3=C2
375837045	NCGC00456971	U	C[N]1N=C(C(=O)NCCN2\C=C/[N]3N=C(C=C3C2=O)C4=CC=C(C)C=C4C)C5=CC=CC=C15
375831020	NCGC00456972	U	CC1=CC=C(C(=C1)C)C2=N[N]3\C=C/N(CCNC(=O)CC4=CSC=C4)C(=O)C3=C2
375835803	NCGC00456974	U	CC1=CC=C(C(=C1)C)C2=N[N]3\C=C/N(CCNC(=O)C4=C5C=CC=CC5=CC=N4)C(=O)C3=C2
375833510	NCGC00456977	U	COC1=CC(=C(C=C1)C(=O)NCCN2\C=C/[N]3N=C(C=C3C2=O)C4=CC=C(C)C=C4C)C
375834083	NCGC00456978	U	CC1=CC=C(C(=C1)C)C2=N[N]3\C=C/N(CCNC(=O)C4=CC(=CC=C4)Cl)C(=O)C3=C2
375830406	NCGC00456979	U	CC1=CC=C(C(=C1)C)C2=N[N]3\C=C/N(CCNC(=O)C4=CC=CO4)C(=O)C3=C2
375829181	NCGC00456982	U	CC1=CC=C(C(=C1)C)C2=N[N]3\C=C/N(CCNC(=O)C4=CC=CC=C4F)C(=O)C3=C2
375835850	NCGC00456986	U	CN(C)C1=CC=C(C=C1)C(=O)NCCN2\C=C/[N]3N=C(C=C3C2=O)C4=CC=C(C)C=C4C
375837626	NCGC00456987	U	COC1=CC=CC=C1C(=O)NCCN2\C=C/[N]3N=C(C=C3C2=O)C4=CC=C(C)C=C4C
375829232	NCGC00456988	U	CC1=CC=C(C(=C1)C)C2=N[N]3\C=C/N(CCNC(=O)C4=CC(=CC(=C4)C)C)C(=O)C3=C2
375831002	NCGC00457016	U	COC1=CC=CC(=C1)CC(=O)NCCN2\C=C/[N]3N=C(C=C3C2=O)C4=CC(=C(C)C=C4)C
375829227	NCGC00457018	U	COC1=CC=CC(=C1OC)C(=O)NCCN2\C=C/[N]3N=C(C=C3C2=O)C4=CC(=C(C)C=C4)C
375830403	NCGC00457019	U	CC1=C(C)C=C(C=C1)C2=N[N]3\C=C/N(CCNC(=O)C4=COC=C4)C(=O)C3=C2
375829784	NCGC00457046	U	CC1=C(C)C=C(C=C1)C2=N[N]3\C=C/N(CCNC(=O)C4=C5C=C[NH]C5=CC=C4)C(=O)C3=C2
375836386	NCGC00457070	U	COC1=CC=CC(=C1)C2=N[N]3\C=C/N(CCNC(=O)C4CCN(CC4)C(C)=O)C(=O)C3=C2
375836453	NCGC00457089	U	COC1=CC=CC(=C1)C2=N[N]3\C=C/N(CCNC(=O)C4=C(Cl)C=CC=C4)C(=O)C3=C2
375866088	NCGC00427636	V	COC1=CC=C(NC(=O)NC2=CC(=CC=C2)C3=NN=C(C=C3)N4CCCCC4)C(=C1)OC
375870222	NCGC00427638	V	COC1=CC=C(C)C=C1NC(=O)NC2=CC(=CC=C2)C3=NN=C(C=C3)N4CCCCC4
375859975	NCGC00427644	V	FC1=CC(=CC=C1)NC(=O)NC2=CC(=CC=C2)C3=NN=C(C=C3)N4CCCCC4
375839921	NCGC00427646	V	COC1=CC=C(CNC(=O)NC2=CC(=CC=C2)C3=NN=C(C=C3)N4CCCCC4)C=C1
375866750	NCGC00432709	V	NC1=CC=CC(=C1)C2=NN=C(C=C2)N3CCCCC3
375860018	NCGC00427572	W	COC1=CC=C(NC(=O)NC2=CC(=CC=C2)C3=NN=C(C=C3)N4CCOCC4)C=C1
375853930	NCGC00427574	W	CCOC1=CC=CC=C1NC(=O)NC2=CC(=CC=C2)C3=NN=C(C=C3)N4CCOCC4
375855957	NCGC00427578	W	FC1=CC=C(NC(=O)NC2=CC(=CC=C2)C3=NN=C(C=C3)N4CCOCC4)C=C1
375859982	NCGC00427580	W	COC1=CC=CC=C1NC(=O)NC2=CC(=CC=C2)C3=NN=C(C=C3)N4CCOCC4
375866023	NCGC00427590	W	FC1=CC=C(F)C(=C1)NC(=O)NC2=CC(=CC=C2)C3=NN=C(C=C3)N4CCOCC4
375839911	NCGC00427592	W	COC1=CC(=CC(=C1)NC(=O)NC2=CC(=CC=C2)C3=NN=C(C=C3)N4CCOCC4)OC
375858029	NCGC00427594	W	FC(F)(F)C1=CC(=CC=C1)NC(=O)NC2=CC(=CC=C2)C3=NN=C(C=C3)N4CCOCC4
375851963	NCGC00427596	W	CC1=CC=C(CNC(=O)NC2=CC(=CC=C2)C3=NN=C(C=C3)N4CCOCC4)C=C1
375868114	NCGC00427598	W	FC1=CC=CC=C1NC(=O)NC2=CC(=CC=C2)C3=NN=C(C=C3)N4CCOCC4
375849938	NCGC00427600	W	COC1=CC(=CC=C1)CNC(=O)NC2=CC(=CC=C2)C3=NN=C(C=C3)N4CCOCC4
375866104	NCGC00427604	W	FC1=CC=C(CNC(=O)NC2=CC(=CC=C2)C3=NN=C(C=C3)N4CCOCC4)C=C1
375866078	NCGC00427606	W	CSC1=CC(=CC=C1)NC(=O)NC2=CC(=CC=C2)C3=NN=C(C=C3)N4CCOCC4
375861973	NCGC00427608	W	COC1=CC=C(CNC(=O)NC2=CC(=CC=C2)C3=NN=C(C=C3)N4CCOCC4)C=C1
375843924	NCGC00427610	W	COC1=CC=C(NC(=O)NC2=CC(=CC=C2)C3=NN=C(C=C3)N4CCOCC4)C=C1Cl
375841868	NCGC00427612	W	O=C(NC1=CC(=CC=C1)C2=NN=C(C=C2)N3CCOCC3)NC4=CC=C5CCCC5=C4
375858012	NCGC00427616	W	CCC1=CC(=CC=C1)NC(=O)NC2=CC(=CC=C2)C3=NN=C(C=C3)N4CCOCC4
375854003	NCGC00427620	W	FC1=C(Cl)C=CC=C1NC(=O)NC2=CC(=CC=C2)C3=NN=C(C=C3)N4CCOCC4
375856033	NCGC00427622	W	COC1=CC=C(NC(=O)NC2=CC(=CC=C2)C3=NN=C(C=C3)N4CCOCC4)C=C1F
375866018	NCGC00427624	W	FC1=CC(=CC(=C1)NC(=O)NC2=CC(=CC=C2)C3=NN=C(C=C3)N4CCOCC4)F
375844057	NCGC00430774	X	CCN1CCN(CC1)C(=O)CN2\C(=C/C=C(NC(=O)NC3=CC=C(C)C=C3)\C2=O)C
375846153	NCGC00430778	X	COC1=C(NC(=O)CN2\C(=C/C=C(NC(=O)NC3=CC=C(C)C=C3)\C2=O)C)C=CC=C1
375848133	NCGC00430780	X	CCC(C)NC(=O)CN1\C(=C/C=C(NC(=O)NC2=CC=C(C)C=C2)\C1=O)C
375846157	NCGC00430790	X	CC1=CC=C(NC(=O)NC\2=C\C=C(C)/N(CC(=O)NC(C)(C)C)C2=O)C=C1
375848120	NCGC00430792	X	CC1=CC=C(NC(=O)NC\2=C\C=C(C)/N(CC(=O)NC3CCCC3)C2=O)C=C1
375870388	NCGC00430794	X	CC(C)CCNC(=O)CN1\C(=C/C=C(NC(=O)NC2=CC=C(C)C=C2)\C1=O)C
375868333	NCGC00430796	X	CC(C)CNC(=O)CN1\C(=C/C=C(NC(=O)NC2=CC=C(C)C=C2)\C1=O)C
375848128	NCGC00430800	X	CC1CCN(CC1)C(=O)CN2\C(=C/C=C(NC(=O)NC3=CC=C(C)C=C3)\C2=O)C
375870398	NCGC00430806	X	CC1=CC=C(NC(=O)NC\2=C\C=C(C)/N(CC(=O)NCCN3CCCC3)C2=O)C=C1
375854128	NCGC00430826	X	CCCNC(=O)CN1\C(=C/C=C(NC(=O)NC2=CC=C(OC)C=C2)\C1=O)C
375868288	NCGC00430834	X	COC1=CC=C(NC(=O)NC\2=C\C=C(C)/N(CC(=O)N3CCCCCC3)C2=O)C=C1
375850146	NCGC00430836	X	COC1=CC=C(NC(=O)NC\2=C\C=C(C)/N(CC(=O)NCC(C)C)C2=O)C=C1
375864153	NCGC00430838	X	COC1=CC=C(NC(=O)NC\2=C\C=C(C)/N(CC(=O)N3CCCC(C)C3)C2=O)C=C1
375866747	NCGC00432735	X	COC1=CC=C(NC(=O)NC\2=C\C=C(C)/N(CC(O)=O)C2=O)C=C1
24390463	NCGC00115884	Y	O=C(NC1=C2CCCCC2=NO1)C3=CC=CC=C3
24390481	NCGC00115902	Y	CC1=CC=C(C=C1)C(=O)NC2=C3CCCCC3=NO2
24390485	NCGC00115906	Y	COC1=CC=C(C=C1)C(=O)NC2=C3CCCCC3=NO2
24390487	NCGC00115908	Y	COC1=CC=CC=C1C(=O)NC2=C3CCCCC3=NO2
24390491	NCGC00115912	Y	CCOC1=CC=C(C=C1)C(=O)NC2=C3CCCCC3=NO2
24390495	NCGC00115916	Y	CC(C)COC1=CC=C(C=C1)C(=O)NC2=C3CCCCC3=NO2
24393407	NCGC00118828	Z	CC1=CC(=CC=C1)NC(=O)C2=NOC(=C2)C3=CC4=C(OCCO4)C=C3
24393424	NCGC00118845	Z	ClC1=CC(=CC=C1)NC(=O)C2=NOC(=C2)C3=CC4=C(OCCO4)C=C3
24393432	NCGC00118853	Z	CC(=O)NC1=CC=C(NC(=O)C2=NOC(=C2)C3=CC4=C(OCCO4)C=C3)C=C1
24393490	NCGC00118911	Z	BrC1=CC(=CC=C1)NC(=O)C2=NOC(=C2)C3=CC4=C(OCCO4)C=C3
24393496	NCGC00118917	Z	CC1=CC=C(Cl)C=C1NC(=O)C2=NOC(=C2)C3=CC4=C(OCCO4)C=C3
375866205	NCGC00430100	A'	CCOC(=O)C1CCN(CC1)C(=O)C2=C3CCN(C(=O)NC4=CC=CC=C4)C3=CC=C2
375850195	NCGC00430102	A'	CN(CC1=CC=CC=C1)C(=O)C2=C3CCN(C(=O)NC4=CC=CC=C4)C3=CC=C2
375842120	NCGC00430104	A'	CC(NC(=O)C1=C2CCN(C(=O)NC3=CC=CC=C3)C2=CC=C1)C4=CN=CC=C4
375858145	NCGC00430106	A'	CN(CC1=CC=CO1)C(=O)C2=C3CCN(C(=O)NC4=CC=CC=C4)C3=CC=C2
375846155	NCGC00430114	A'	CCN1CCN(CCNC(=O)C2=C3CCN(C(=O)NC4=CC=C(C)C=C4)C3=CC=C2)CC1
375844091	NCGC00430116	A'	CCCNC(=O)C1=C2CCN(C(=O)NC3=CC(=CC=C3)C)C2=CC=C1
375842130	NCGC00430118	A'	CN1CCN(CC1)C(=O)C2=C3CCN(C(=O)NC4=CC(=CC=C4)C)C3=CC=C2
375858181	NCGC00430120	A'	CCC(C)(C)NC(=O)C1=C2CCN(C(=O)NC3=CC(=CC=C3)C)C2=CC=C1
375858174	NCGC00430124	A'	CC1=CC=CC(=C1)NC(=O)N2CCC3=C(C=CC=C23)C(=O)NC(C)(C)C
375844073	NCGC00430130	A'	COC1=CC=C(NC(=O)N2CCC3=C(C=CC=C23)C(=O)NCCCN4CCCC4=O)C=C1
375852137	NCGC00430136	A'	COC1=CC=C(NC(=O)N2CCC3=C(C=CC=C23)C(=O)NCCN4CCCCCC4)C=C1
375848104	NCGC00430138	A'	COC1=CC=C(NC(=O)N2CCC3=C(C=CC=C23)C(=O)N(C)CC4=CC=CO4)C=C1
375848105	NCGC00430142	A'	FC1=CC=C(NC(=O)N2CCC3=C(C=CC=C23)C(=O)NCC4=CC=CO4)C=C1
375842098	NCGC00430146	A'	CCCCNC(=O)C1=C2CCN(C(=O)NC3=CC=CC=C3)C2=CC=C1
375868273	NCGC00430150	A'	CN(C)CCNC(=O)C1=C2CCN(C(=O)NC3=CC=CC=C3)C2=CC=C1
375846099	NCGC00430160	A'	CNC(=O)C1=C2CCN(C(=O)NC3=CC=C(C)C=C3)C2=CC=C1
375868302	NCGC00430166	A'	CC1=CC=C(NC(=O)N2CCC3=C(C=CC=C23)C(=O)NCC4=CC=CO4)C=C1
375870444	NCGC00430168	A'	CC1=CC=C(NC(=O)N2CCC3=C(C=CC=C23)C(=O)NCCC4=NC=CC=C4)C=C1
375858146	NCGC00430180	A'	COC1=CC=C(NC(=O)N2CCC3=C(C=CC=C23)C(=O)NCC4=CC=NC=C4)C=C1
375852205	NCGC00430182	A'	COC1=CC=C(NC(=O)N2CCC3=C(C=CC=C23)C(=O)N(C)C)C=C1
375866243	NCGC00430188	A'	COC1=CC(=C(NC(=O)C2=C3CCN(C(=O)NC4=CC=C(F)C=C4)C3=CC=C2)C=C1)C
375842112	NCGC00430192	A'	FC1=CC=C(NC(=O)N2CCC3=C(C=CC=C23)C(=O)NCCC4=CC=CN=C4)C=C1
375870423	NCGC00430196	A'	FC1=CC=C(NC(=O)N2CCC3=C(C=CC=C23)C(=O)NCCC4=CC=CS4)C=C1
375842086	NCGC00430198	A'	CN(C)C(=O)C1=C2CCN(C(=O)NC3=CC=C(F)C=C3)C2=CC=C1
375848643	NCGC00432605	A'	CCC(=O)N1CCC2=C(C=CC=C12)C(O)=O
375848664	NCGC00432607	A'	OC(=O)C1=C2CCN(C(=O)C3=CC=CC=C3)C2=CC=C1
375840555	NCGC00432675	A'	OC(=O)C1=C2CCN(C(=O)C3=CC=C(F)C=C3)C2=CC=C1
375844615	NCGC00432687	A'	OC(=O)C1=C2CCN(C(=O)NC3=CC=C(F)C=C3)C2=CC=C1
375841285	NCGC00473984	B'	CCNC(=O)C1C(OC(=O)N1CC2=CC=C(F)C=C2)C3=CC(=CC=C3)NC(=O)C4=CC=C(C)C=C4
375855150	NCGC00474207	B'	CCNC(=O)C1C(OC(=O)N1CC2=CC=C(C)C=C2)C3=CC(=CC=C3)NC(=O)C4=CC=C(OC)C=C4
375837290	NCGC00475004	B'	CC(C)CNC(=O)C1C(OC(=O)N1CC2=CC=C(C)C=C2)C3=CC(=CC=C3)NC(=O)C4=CC=C(C)C=C4
375832579	NCGC00475006	B'	CCCNC(=O)C1C(OC(=O)N1CC2=CC=C(C)C=C2)C3=CC(=CC=C3)NC(=O)C4=CC=C(C)C=C4
24416180	NCGC00140797	C'	CCOC(=O)N1CCC2=C(C1)SC(NCC3=CC=CC(F)=C3)=C2C(=O)NC4=C(OC)C=C(OC)C=C4
24416182	NCGC00140799	C'	CCOC(=O)N1CCC2=C(C1)SC(NCC3=CC=CS3)=C2C(=O)NC4=C(OC)C=C(OC)C=C4
24416186	NCGC00140803	C'	CCOC(=O)N1CCC2=C(C1)SC(NCC3=C(C)C=CS3)=C2C(=O)NC4=C(OC)C=C(OC)C=C4
24416188	NCGC00140805	C'	CCOC(=O)N1CCC2=C(C1)SC(NCC3=CC=C(OCC)C=C3)=C2C(=O)NC4=C(OC)C=C(OC)C=C4
99455360	MLS000418033		CCOC1=NC=CC=C1C(=O)OCC(=O)NC2=CC=C(C=C2)C3=NC4=CC=C(C)C=C4S3
434294364	MLS000530214		CC1=CC=C(C=C1)C(=O)NC2=CC(=CC=C2)C(O)=O
170464640	NCGC00015061		NC2=Nc1c(ncn1COCCO)C(=O)N2
375849855	NCGC00019120		O=C1N\N=C2\CCCCCN12
375861555	NCGC00027933		CC1=N[NH]C2=C1C(C3=CC=C(Cl)C=C3)C(=C(N)/O2)\C#N
848269	NCGC00035901		ClC1=CC=CC(=C1)C2=NC(=NO2)C3=CC=CC=N3
3715947	NCGC00042506		CN1CCN(CC1)C(=O)COC2=CC=C(C=C2)C3=NC4=CC=CC=C4S3
858954	NCGC00070724		CC1=CC=C(C=C1Cl)C2=NC(=NO2)C3=CC=CC=N3
7977027	NCGC00075852		ClC1=CC=C(C=C1Cl)C2=NC(=NO2)C3=CC=CC=N3
7974876	NCGC00079657		BrC1=CC=C(O1)C2=NC(=NO2)C3=CC=CC=N3
7975271	NCGC00080518		O1N=C(N=C1C2=CC=C(C=C2)C3=CC=CC=C3)C4=CC=CC=N4
17389436	NCGC00091147		CC1=C(C2=C(C=C1)N=C(S2)C3=CC=C(N)C=C3)[S+](O)([O-])=O
24271794	NCGC00098096		OC1=C(C=C(Br)C=C1Br)C2=NC3=C(S2)C=CC=C3
24271797	NCGC00098099		CC(=O)NC1=CC(=CC=C1C)C2=NC3=C(S2)C=CC=C3
24271818	NCGC00098120		COC1=C2OC(=O)C(=C/C2=CC=C1)\C3=NN=C(O3)C4=CC=C(Cl)C=C4
24271852	NCGC00098154		CC(=O)C1=CC=C(N[S+]([O-])(=O)C2=CC=CC(=C2)[S+]([O-])(=O)C3=CC=C(Cl)C=C3)C=C1
490339207	NCGC00098202		CC1=CC=C2N=C(SC2=C1)C3=CC=C(NC(=O)COC4=C(Br)C=C(Br)C=C4)C=C3
24271902	NCGC00098204		CC1=CC=C2N=C(SC2=C1)C3=CC=C(NC(=O)COC4=CC(=C(Cl)C=C4)C)C=C3
24271908	NCGC00098210		CC1=CC=C2N=C(SC2=C1)C3=CC=C(NC(=O)COC4=CC=CC=C4)C=C3
24271963	NCGC00098265		CC1=CC=C2N=C(SC2=C1)C3=CC=C(NC(=O)COC4=C(C=CC=C4)C(C)(C)C)C=C3
24271981	NCGC00098283		CC1=CC=C(NC(=O)\C=C\C2=CC=CC=C2Cl)C=C1Cl
24272018	NCGC00098320		COC1=C(C=CC=C1)C2=NC3=C(O2)C=CC(=C3)NC(=O)C4=C(Cl)C=CC=C4
24272021	NCGC00098323		CC1=CC2=C(C=C1)[N]3C=C(N=C3S2)/C4=C/C5=CC=CC=C5OC4=O
24272038	NCGC00098340		CCC1=CC2=C(OC(=N2)C3=CC=C(NC(=O)C4=CC(=C(OC)C=C4)Br)C=C3)C=C1
24272053	NCGC00098355		CCCCCSC1=NN=C(O1)C2=CC=C(Br)C=C2
24272162	NCGC00098464		OC(=O)C1=CC=CC=C1NC(=O)C2=CC=CC(=C2)[S+]([O-])(=O)N3CCCC3
24272164	NCGC00098466		CC1=CC=C(C=C1[S+]([O-])(=O)N2CCCC2)C(=O)NC3=CC(=CC=C3)C(O)=O
24272170	NCGC00098472		CC1=CC=C(C=C1[S+]([O-])(=O)N2CCCCCC2)C(=O)NC3=CC=CC=C3C(O)=O
24272177	NCGC00098479		COC1=CC(=CC(=C1)OC)C(=O)NC2=C(C=CC=C2)C3=NC4=C(S3)C=CC=C4
24272209	NCGC00098511		CCC(=O)NC1=CC2=N[N](N=C2C=C1C)C3=CC=C(C)C=C3
24272292	NCGC00098594		COC1=CC=C(OCC(=O)NC2=C(C)C=CC(=C2)C3=NC4=C(S3)C=CC=C4)C=C1
24272294	NCGC00098596		CC1=C(NC(=O)COC2=CC=CC=C2)C=C(C=C1)C3=NC4=C(S3)C=CC=C4
24272360	NCGC00098662		OC1=CC(=CC=C1C2=NC3=C(S2)C=CC=C3)NC(=O)C4=CC=C(Br)C=C4
24272424	NCGC00098726		ClC1=C(OCC(=O)NC2=CC=C(C=C2)C3=NC4=C(S3)C=CC=C4)C=CC=C1
24272481	NCGC00098783		OC1=CC(=CC=C1C2=NC3=C(S2)C=CC=C3)NC(=O)COC4=CC=C(Cl)C=C4
24272583	NCGC00098885		CC1=CC2=C(C=C1)N=C(S2)C3=CC=C(NC(=O)CC4=CC=CC=C4)C=C3
24272603	NCGC00098905		ClC1=C(NC(=O)C2=CC3=C(O2)C=CC=C3)C=C(C=C1)C4=NC5=C(S4)C=CC=C5
24272607	NCGC00098909		CCC1=CC2=C(OC(=N2)C3=CC=CC(=C3)NC(=O)C4=CC5=C(O4)C=CC=C5)C=C1
24272642	NCGC00098944		OC(=O)C1=CC=CC=C1NC(=O)/C(=C/C2=CC=C(O2)C3=CC(=CC=C3Cl)Cl)C#N
24272657	NCGC00098959		ClC1=CC(=C(OCC2=NC3=CC=CC=C3[N]2CC4=CC=CC=C4)C=C1)Cl
24272672	NCGC00098974		FC1=CC=CC=C1C2=NC3=C(O2)C=CC(=C3)NC(=O)C4=CC=CC=C4Cl
24272738	NCGC00099040		COC1=CC=C(NC(=O)/C(=C/C2=CC=C(C)O2)C#N)C=C1
24272779	NCGC00099081		CC(C)C(=O)NC1=CC2=N[N](N=C2C=C1C)C3=CC=C(Cl)C=C3
24272830	NCGC00099132		COC1=CC=C(OCC(=O)NC2=CC=C(O)C(=C2)C3=NC4=C(S3)C=CC=C4)C=C1
24273048	NCGC00099350		BrC1=CC=C(C=C1)C2=NC=N[N]2C3=C(C#N)C4=C(CCCCC4)S3
24273064	NCGC00099366		CC1=CC(=CC=C1)OCC(=O)NC2=CC=CC(=C2)C3=NC4=C(S3)C=CC=C4
24273066	NCGC00099368		ClC1=CC=CC(=C1)C2=NC=N[N]2C3=C(C#N)C4=C(CCCCC4)S3
24273068	NCGC00099370		BrC1=CC=CC(=C1)C2=NC=N[N]2C3=C(C#N)C4=C(CCCCC4)S3
24273070	NCGC00099372		ClC1=C(C=CC=C1)C2=NC=N[N]2C3=C(C#N)C4=C(CCCCC4)S3
24273095	NCGC00099397		OC1=CC(=CC=C1C2=NC3=C(O2)C=CC(=C3)Cl)NC(=O)COC4=CC=C(Cl)C=C4
490339208	NCGC00099426		CCOC1=CC=C2N=C(NC(=O)C3=CC=CC=C3)SC2=C1
24273127	NCGC00099429		FC1=C(C=CC=C1)C(=O)NC2=CC(=CC=C2)C3=NC4=C([NH]3)C=CC=C4
24273278	NCGC00099580		CC1=CC=C2N=C(SC2=C1)C3=CC=C(NC(=O)COC4=C(C)C(=CC=C4C)C)C=C3
24273372	NCGC00099674		CC1=CC(=C(C=C1)C(=O)NC2=CC3=C(OC(=N3)C4=CN=CC=C4)C=C2)Cl
24273470	NCGC00099772		CC1CCC2=C(C1)SC(=C2C(=O)NC3=CC=CC(=C3)C)N
24273592	NCGC00099894		CCOC(=O)C1=CC=C(NC2SC(=O)N(CC3=CC=CC(=C3)C(O)=O)C2=O)C=C1
24273766	NCGC00100068		CC1=CC2=C(C=C1)N=C(S2)C3=CC=C(NC(=O)C(F)(F)F)C=C3
24273810	NCGC00100112		CCCOC(=O)CSC1=NC=NC2=C1C3=C(CC(C)CC3)S2
24274065	NCGC00100367		NC1=C(SC2=C1C=C3CCCCC3=N2)C(=O)NC4=CC=C(C=C4)C(O)=O
24274114	NCGC00100416		CCOC(=O)C1(C)\C=C(NC2=CC(=CC=C2)C(O)=O)/C(=O)N1C3=CC=CC=C3
24274123	NCGC00100425		COC1=CC=C(C=C1)C(=O)OC2=CC=C(C=C2)C(C3=C(O)[NH]N=C3C)C4=C(O)[NH]N=C4C
24274306	NCGC00100608		COC1=CC=C(C=C1)C/2=C/C(=O)C3=CC(=CC=C3O2)OCC(=O)OC(C)C
24274460	NCGC00100762		COC1=CC=C(C=C1)C(=O)COC(=O)CCCC(=O)NC2=CC=C(C=C2)C(C)=O
24274466	NCGC00100768		BrC1=CC=C(C=C1)C(=O)COC(=O)C2=CC(=NC3=CC=CC=C23)C4=CC=CS4
24274486	NCGC00100788		CC1=CC=C(C=C1)C(=O)COC(=O)C2=CC(=NC3=CC=CC=C23)C4=CC=CS4
24274694	NCGC00100996		COC1=CC=C(CN(C2CC[S+]([O-])(=O)C2)C(=O)/C3=C/C4=C(OC3=O)C=CC=C4)C=C1OC
24274730	NCGC00101032		CCCC1=CC=C(OCC2=CC=C(O2)C(=O)NC3=C(C=CC=C3)C(=O)OC)C=C1
24274999	NCGC00101301		COCCNC1=C(N=C(O1)C2=CC=C(OC)C=C2)C#N
24275682	NCGC00101984		CC(C)C1=CC=C(C=C1)C(=O)NC2=CC=C(C(=C2)Cl)C3=NC4=C(S3)C=CC=C4
24275700	NCGC00102002		COC1=C(Cl)C=C(C=C1)C(=O)NC2=CC=C(C(=C2)Cl)C3=NC4=C(S3)C=CC=C4
24275702	NCGC00102004		COC1=C(C)C=CC=C1C(=O)NC2=CC=C(C(=C2)Cl)C3=NC4=C(S3)C=CC=C4
490339209	NCGC00102006		CCCOC1=CC=CC(=C1)C(=O)NC2=CC=C(C(=C2)Cl)C3=NC4=C(S3)C=CC=C4
24275795	NCGC00102097		COC1=CC=C(C=C1NC(=O)C2=CC=CC=C2OC)C3=NC4=C(S3)C=CC=C4
24275797	NCGC00102099		COC1=CC=C(C=C1NC(=O)C2=CC(=C(OC)C(=C2)OC)OC)C3=NC4=C(S3)C=CC=C4
24275799	NCGC00102101		COC1=CC=C(C=C1NC(=O)COC2=CC(=CC=C2)C)C3=NC4=C(S3)C=CC=C4
24275801	NCGC00102103		COC1=CC=C(C=C1NC(=O)C2=CC3=C(O2)C=CC=C3)C4=NC5=C(S4)C=CC=C5
24276057	NCGC00102359		COC1=CC(=CC(=C1)OC)C(=O)NC2=C(OC)C=CC(=C2)C3=NC4=C(S3)C=CC=C4
24276059	NCGC00102361		COC1=C(NC(=O)C2=CC=CC(=C2C)[N+]([O-])=O)C=C(C=C1)C3=NC4=C(S3)C=CC=C4
24276061	NCGC00102363		CC1=C(NC(=O)C2=CC(=CC=C2Cl)Cl)C=CC(=C1)C3=NC4=C(S3)C=CC=C4
24276063	NCGC00102365		COC1=C(Cl)C=C(C=C1)C(=O)NC2=C(C)C=C(C=C2)C3=NC4=C(S3)C=CC=C4
24276065	NCGC00102367		CCCCOC1=CC=C(C=C1)C(=O)NC2=C(C)C=C(C=C2)C3=NC4=C(S3)C=CC=C4
24276089	NCGC00102391		ClC1=CC2=C(OC(=N2)C3=CC(=C(Cl)C=C3)NC(=O)/C=C/C4=CC=CC=C4)C=C1
24276129	NCGC00102431		CC1=CC2=C(C=C1)N=C(O2)C3=CC(=CC=C3)NC(=O)CSC4=CC=C(Cl)C=C4
24276193	NCGC00102495		CC(C)C1=CC=C(OCC(=O)NC2=CC=CC(=C2)C3=NC4=C(O3)C=C(C)C(=C4)C)C=C1
24276234	NCGC00102536		COC1=CC=C(C=C1)C(=O)NC2=CC(=C(O)C(=C2C)[S+]([O-])(=O)C3=CC=C(Cl)C=C3)C(C)C
24276253	NCGC00102555		FC1=CC=C(C=C1)C(=O)NC2=CC=CC=C2C3=NC4=C(S3)C=CC=C4
24276255	NCGC00102557		COC1=CC(=CC=C1)C(=O)NC2=CC=CC=C2C3=NC4=C(S3)C=CC=C4
24276272	NCGC00102574		COC1=CC=C(C=C1)C(=O)NC2=C(C)C(=C(O)C(=C2)[S+]([O-])(=O)C3=CC=C(Cl)C=C3)C
24276323	NCGC00102625		COC1=CC=C(C=C1OC)C(=O)NC2=CC=CC=C2C3=NC4=C(S3)C=CC=C4
24276535	NCGC00102837		NC1=N[N](N=C1C(=O)OCC2=CC=CC=C2)C3=CC=CC=C3
24276605	NCGC00102907		COC1=CC=C(Br)C=C1C(=O)NC2=NC3=C(S2)C=C(F)C=C3
24276701	NCGC00103003		CN1CCC2=NC3=C(C=C2C1)C(=C(S3)C(=O)NC4=CC(=CC=C4)C#N)N
24276726	NCGC00103028		COC1=CC=C(C=C1)C(=O)NC2=C(OC)C=CC(=C2)C3=NC4=C(S3)C=CC=C4
24276728	NCGC00103030		COC1=C(NC(=O)COC2=CC=C(C)C=C2)C=C(C=C1)C3=NC4=C(S3)C=CC=C4
24276730	NCGC00103032		COC1=C(NC(=O)C2=CC=C(F)C=C2)C=C(C=C1)C3=NC4=C(S3)C=CC=C4
24276732	NCGC00103034		COC1=C(NC(=O)C2=CC=CC=C2F)C=C(C=C1)C3=NC4=C(S3)C=CC=C4
24276734	NCGC00103036		COC1=C(NC(=O)COC2=CC=CC=C2C)C=C(C=C1)C3=NC4=C(S3)C=CC=C4
24276736	NCGC00103038		COC1=C(NC(=O)C2=C(F)C=C(C=C2)C#N)C=C(C=C1)C3=NC4=C(S3)C=CC=C4
24276738	NCGC00103040		CCOC1=CC=C(C=C1)C(=O)NC2=C(OC)C=CC(=C2)C3=NC4=C(S3)C=CC=C4
24276752	NCGC00103054		CCCOC1=CC=CC=C1C(=O)NC2=CC=C(C=C2)C3=NC4=C(S3)C=C(C)C=C4
24276756	NCGC00103058		FC1=C(C=CC(=C1)C#N)C(=O)NC2=CC=CC=C2C3=NC4=C(S3)C=CC=C4
24276758	NCGC00103060		COC1=CC(=CC(=C1)OC)C(=O)NC2=C(C)C=C(C=C2)C3=NC4=C(S3)C=CC=C4
24276760	NCGC00103062		CC1=CC=C(C=C1C)C(=O)NC2=C(C)C=C(C=C2)C3=NC4=C(S3)C=CC=C4
24266851	NCGC00103154		CC1=CC2=C(OC(=N2)C3=CC(=C(C)C=C3)NC(=O)/C=C/C4=CC=C(Cl)C=C4)C=C1
24266857	NCGC00103160		CCC1=CC2=C(OC(=N2)C3=CC(=C(C)C=C3)NC(=O)C4=C(F)C=C(C=C4)C#N)C=C1
24266865	NCGC00103168		COC1=CC=C(C=C1)[N]2N=C3C=CC(=CC3=N2)NC(=O)C4=C(OC)C=CC=C4OC
24266890	NCGC00103193		CC(C)C1=CC=C(C=C1)C(=O)NC2=C3N=CC=CC3=CC=C2
24266892	NCGC00103195		CC1=CC=C(C=C1Cl)C(=O)NC2=C3N=CC=CC3=CC=C2
24266914	NCGC00103217		CCC(=O)NC1=C(Cl)C=C(Cl)C(=C1)C2=NC3=C(S2)C=CC=C3
24266937	NCGC00103240		COC1=C(NC(=O)C2=CN=CC=C2)C=C(C=C1)C3=NC4=C(O3)C=CC=C4
24267003	NCGC00103306		COC1=CC=C(C=C1OC)C(=O)NC2=CC(=C(O)C(=C2)C3=NC4=C(S3)C=CC=C4)C
24267015	NCGC00103318		CCOC1=CC=C(C=C1[N+]([O-])=O)C(=O)NC2=C(C)C=CC(=C2)C3=NC4=C(O3)C=CC(=C4)OC
490339210	NCGC00103336		COC1=C(OC)C(=CC(=C1)C(=O)NC2=CC(=C(O)C(=C2)C3=NC4=C(S3)C=CC=C4)C)OC
24267802	NCGC00104457		CC1=CC=C(NCC2=NC3=C(C=CC=C3)[N]2CCOC4=CC=CC=C4)C=C1
24268283	NCGC00104938		CCC1=C(NC(=O)C2=C(C)[N](N=N2)C3=CC=C(F)C=C3)C=CC=C1
24268308	NCGC00104963		CC(=O)NCCNC(=O)C1=CC=C2C(=O)N(CCC3=CC=CC=C3)C(=O)NC2=C1
24268556	NCGC00105211		CC1=C(C=C(Cl)C=C1)[N]2N=NC(=C2C)C3=NSC(=N3)NC(=O)C4=C(Cl)C=CC=C4
24268923	NCGC00105578		OC1=C(C=CC=C1)C2=CC(=NO2)C(=O)N3CCCCC3
24269126	NCGC00105781		ClC1=CC=C(C=C1)C2=CC(=NO2)C(=O)NC3=CN=CC=C3
24269232	NCGC00105887		CN(C)C1=CC=C(C=C1)C2=C(NC3=CC=C(C)C=C3)[N]4N=C[NH]C4=N2
24269913	NCGC00106568		CN(C)C1=CC=C(C=C1)C2=C(NC3=CC4=C(OCCO4)C=C3)[N]5C=CC=CC5=N2
24269945	NCGC00106600		OC1=CC=C(C=C1)C2=C(NC3=CC4=C(OCCO4)C=C3)[N]5C=CC=CC5=N2
24269997	NCGC00106652		COC1=CC=C(NC(=O)NC2=NN=C(C)S2)C=C1
24270021	NCGC00106676		CC(C)C1=CC=C(NC2=C(N=C3C=C(C)C=C[N]23)C4=CC=CS4)C=C1
24270178	NCGC00106833		CC1=CC=CC(=N1)NC(=O)NC2=CC=C(F)C=C2
24270231	NCGC00106886		CC1=CC=C(C=C1NC2=NC3=CC=CC=C3[N]4N=NN=C24)C(O)=O
24270313	NCGC00106968		CCOC1=CC(=CC=C1)NC(=O)CSC2=NC=C([NH]2)C3=CC=CC=C3
24270648	NCGC00107303		CC1=CC=C(NC(=O)C2=N[N](C=N2)C3=CC=CC=C3)C=C1Cl
24270745	NCGC00107400		CCC1=CC=CC(=C1)NCC2=CC=CC=C2C3=NN=C(O3)C4=C(Cl)C=CC=C4
24270747	NCGC00107402		FC1=C(Cl)C=C(NCC2=CC=CC=C2C3=NN=C(O3)C4=C(Cl)C=CC=C4)C=C1
24271058	NCGC00107713		CN1C(=O)\C(=N/C2=CC=CC=C12)C(=O)NC3=CC=CC(=C3)C(C)=O
24271070	NCGC00107725		CCN1C(=O)\C(=N/C2=CC=CC=C12)C(=O)NC3=CC=C(C=C3)C(C)=O
24271477	NCGC00108132		COC1=CC=C(NC2=NC3=CC=CC=C3C(=C2)C(=O)NC4CCC(C)CC4)C=C1OC
24271726	NCGC00108381		CCOC(=O)C1=CC(=N[N]1CC2=CC=CC=C2)C3=CC=CC=C3
24398317	NCGC00108483		CC1=CC=C(C=C1)N2C(C3=CC=C(Cl)C=C3)C4=C([NH]N=C4C)C2=O
24384008	NCGC00109429		CCC1=CC=C(C=C1)C2=NC(=C(C)O2)CSCC(=O)NCC3=CC=C(C)C=C3
24384992	NCGC00110413		CCOC(=O)C1=CC=C(NC(=O)CSC2=NN=C(CNC(=O)C3=CC=C(OC)C=C3)[N]2CC)C=C1
24385411	NCGC00110832		CCOC1=CC=C(C=C1)C2=CC(=NO2)CCCC(=O)NCCC3=CC(=C(OC)C=C3)OC
24385429	NCGC00110850		CCOC1=CC=C(C=C1)C2=CC(=NO2)CCCC(=O)NCCC3=CC=C(OCC)C(=C3)OCC
24385433	NCGC00110854		CCOC1=CC=C(C=C1)C2=CC(=NO2)CCCC(=O)NCCC3=CC=C(SC)C=C3
24385999	NCGC00111420		COC1=C(NC(=O)C2=CC=C3C(=C4CCCC4=NC3=C2)Cl)C=C(C)C=C1
24386074	NCGC00111495		COC1=CC=CC(=C1)C(=O)NC2=CC=CC(=C2)OCC\3=C\C(=O)N\4\C5=C(CCCC5)/SC4=N3
24386183	NCGC00111604		FC1=CC=C(NC(=O)C2=C(NC(=O)C3=CC4=C(O3)C=CC=C4)C5=C(O2)C=CC=C5)C=C1
375839470	NCGC00112026		COC1=CC=C(CNC(=O)C2=CC\3=C(SC4=C(C(=CC=C4C)C)\C(=N3)C)C=C2)C=C1
24386911	NCGC00112332		CCC1=CC=C2N=C(SC2=C1)N3CCC(CC3)C(O)=O
24387091	NCGC00112512		CC1CCC2=C(C1)SC=C2C(=O)NC3=C(C)C=C(F)C=C3
24387143	NCGC00112564		COC1=C(OC)C=C(CCNC2=NC3=CC=CC=C3C4=NC(=N[N]24)C5=CC(=CC=C5)C)C=C1
24387173	NCGC00112594		COC1=CC=CC(=C1)CNC2=NC3=CC=CC=C3C4=NC(=N[N]24)C5=CC(=CC=C5)C
24387437	NCGC00112858		CCOC(=O)C1=CC=C(NC(=O)C2=CSC3=C2CCCC3)C=C1
24387654	NCGC00113075		COC1=C(OC)C=C(CCNC(=O)C2CCCN(C2)C3=NC4=C(C)C=C(C)C=C4S3)C=C1
24388002	NCGC00113423		CCOC1=C(Br)C=C2N=C(SC2=C1)N3CCC(CC3)C(=O)NC4=CC=C(C=C4)C(C)C
24388007	NCGC00113428		CC1=C(OC2=C1C3=C(OC(C)(C)CC3=O)C=C2)C(=O)NCC4=CC(=CC=C4)Br
24388075	NCGC00113496		FC1=CC=CC=C1C[N]2C(=NC3=CC=NC=C23)SCC4=CC=C(C=C4)C(=O)N5CCCCC5
24388160	NCGC00113581		CC1=CC=CC(=C1)CNC(=O)CC2=CSC3=CC=CC=C23
24388191	NCGC00113612		COC1=CC=CC=C1CNC(=O)C2=CC=C3N=C(SC3=C2)N4CCCCC4
24388254	NCGC00113675		CCOC(=O)C1=CC=C(NC(=O)C2=NSC3=CC=CC=C23)C=C1
24388387	NCGC00113808		COC1=CC=C(CNC(=O)C[N]2C=CC=C2C(=O)C3=C(C)C=CC=C3)C=C1
24388897	NCGC00114318		FC1=CC=CC=C1NC(=O)C2=CC=C(S2)C3=CC=CC=C3
24388899	NCGC00114320		CC1=CC(=CC=C1)NC(=O)C2=CC=C(S2)C3=CC=CC=C3
24389362	NCGC00114783		CC1=C(C)C=C(NC(=O)C2=CC3=C(SN=N3)C=C2)C=C1
24389443	NCGC00114864		ClC1=CC=C(C=C1)\C=C\C2=NC3=CC=CC=C3[N]2CC#C
24389667	NCGC00115088		COC1=CC=C(C=C1)C2=N[N]3C=NC4=C(C=N[N]4C5=C(F)C=CC=C5)C3=N2
24389702	NCGC00115123		COC1=CC=CC(=C1)C2=NOC(=N2)COC3=CC=CC=C3Cl
24389703	NCGC00115124		BrC1=C(C=CC=C1)[N]2N=CC3=C2N=C[N]4N=C(CC5=CC=CC=C5)N=C34
24389735	NCGC00115156		COC1=CC=C(C=C1)C(=O)NC2=NOC3=CC=CC=C23
24390188	NCGC00115609		COC1=CC=CC(=C1)NC(=O)CCC2=NC(=NO2)C3=CC=C(C=C3)C(C)(C)C
24390691	NCGC00116112		CC(=O)NC1=CC=C(NC(=O)CCCC2=NC(=NO2)C3=CC=C(C=C3)C(C)(C)C)C=C1
24390702	NCGC00116123		COC1=CC(=CC=C1)OCC2=NC3=CC=CC=C3[N]2CC4=CC=CC=C4
24391179	NCGC00116600		CC(=O)C1=N[N](N=C1NC2=CC=CC=C2)C3=CC=C(OC(F)(F)F)C=C3
24391209	NCGC00116630		CC(=O)C1=CC(=CC=C1)NC2=N[N](N=C2C(C)=O)C3=CC=C(OC(F)(F)F)C=C3
24391227	NCGC00116648		CC1=CC=C(C=C1)C\2=N\C3=C(N\C(=N2)C4=CC=CC=C4)C=CC(=C3)Cl
24391710	NCGC00117131		CCOC1=CC=C(C=C1)[N]2N=C(CO)C(=N2)C(=O)NCC3=NC=CC=C3
24391732	NCGC00117153		CCOC1=CC=C(C=C1)[N]2N=C(CO)C(=N2)C(=O)NCC3=CC(=CC=C3)OC
24391766	NCGC00117187		CCC1=CC=C(C=C1)[N]2N=C(CO)C(=N2)C(=O)NC
24391861	NCGC00117282		CC1=CC=CC(=C1)OCCN2\N=N/C3=C(C2=O)C4=C(CCCC4)S3
24392827	NCGC00118248		COC1=CC=C(OCC(=O)NC2=NC(=NS2)C3=CC=C(Br)C=C3)C=C1
24392913	NCGC00118334		CC1=CC=C(C=C1)\C=C\C(=O)N2CCC(CC2)C3=NC4=C(O3)C=CC=C4
24392914	NCGC00118335		COC(=O)C1=C(NC(=O)C2=CC=C(Br)C=C2)SC=C1C3=CC=CS3
24392918	NCGC00118339		COC(=O)C1=C(NC(=O)C2=CC=C(C)C=C2)SC=C1C3=CC=CS3
24392989	NCGC00118410		CC1=CC(=CC=C1)C(=O)NC2=NC3=C(CCCC3)S2
24393017	NCGC00118438		FC1=C(C=CC=C1)C(=O)NC2=NC3=C(CCCC3)S2
24393256	NCGC00118677		COC1=CC=CC(=C1)C(=O)NC2=CC=C3N=C(SCC(=O)N4CCOCC4)SC3=C2
24393549	NCGC00118970		CC1=C(NC(=O)C(C)(C)C)C=CC=C1C2=NC3=CC=CC=C3S2
24393551	NCGC00118972		COC1=CC=C(OCC(=O)NC2=C(C)C(=CC=C2)C3=NC4=CC=CC=C4S3)C=C1
24393569	NCGC00118990		CC1=C(N[S+](C)([O-])=O)C=CC=C1C2=NC3=CC=CC=C3S2
490339211	NCGC00118994		FC1=C(OCC(=O)NC2=CC=C(C=C2)C3=NC4=CC=CC=C4S3)C=CC=C1
24393575	NCGC00118996		C[S+]([O-])(=O)NC1=CC=C(C=C1)C2=NC3=CC=CC=C3S2
24393577	NCGC00118998		CC1=CC=C(C=C1)C(=O)NC2=CC3=C(OC(=N3)C4=C(C)C=CC=C4)C=C2
24393673	NCGC00119094		COC1=CC=C(C=C1)C2=NC3=CC=C(N[S+](C)([O-])=O)C=C3O2
24393706	NCGC00119127		[O-][N+](=O)C1=CC=CC=C1OCC(=O)NC2=CC=C(C=C2)C3=NC4=C(S3)C=CC=C4
24393708	NCGC00119129		CC(C)OC1=CC=C(C=C1)C(=O)NC2=CC=C(C=C2)C3=NC4=C(S3)C=CC=C4
24393710	NCGC00119131		COC1=CC=CC=C1OC(C)C(=O)NC2=CC=C(C=C2)C3=NC4=C(S3)C=CC=C4
24393728	NCGC00119149		CC(OC1=CC=CC=C1F)C(=O)NC2=CC=C(C=C2)C3=NC4=C(S3)C=CC=C4
24393730	NCGC00119151		CC1=CC(=CC(=C1)C)OCC(=O)NC2=CC=C(C=C2)C3=NC4=C(S3)C=CC=C4
124892055	NCGC00119153		CC1=CC=C(OCC(=O)NC2=CC(=CC=C2)C3=NC4=C(S3)C=CC=C4)C=C1
24393734	NCGC00119155		[O-][N+](=O)C1=CC=CC=C1OCC(=O)NC2=CC(=CC=C2)C3=NC4=C(S3)C=CC=C4
24393736	NCGC00119157		COC1=CC=CC=C1OC(C)C(=O)NC2=CC(=CC=C2)C3=NC4=C(S3)C=CC=C4
24393738	NCGC00119159		CCCCC(=O)NC1=CC(=CC=C1)C2=NC3=C(S2)C=CC=C3
24393740	NCGC00119161		CCOC1=CC=CC=C1C(=O)NC2=CC(=CC=C2)C3=NC4=C(S3)C=CC=C4
24393742	NCGC00119163		CCC(CC)C(=O)NC1=CC(=CC=C1)C2=NC3=C(S2)C=CC=C3
24393751	NCGC00119172		CCOC1=CC=CC=C1C(=O)NC2=NC3=C(CC(C)CC3)S2
24393760	NCGC00119181		CC1=C(OC2=C1C=CC=C2)C(=O)NC3=CC(=CC=C3)C4=NC5=C(S4)C=CC=C5
24393762	NCGC00119183		CC1=C(OC2=C1C=C(F)C=C2)C(=O)NC3=CC(=CC=C3)C4=NC5=C(S4)C=CC=C5
24393764	NCGC00119185		CC1=CC2=C(OC(=C2C)C(=O)NC3=CC(=CC=C3)C4=NC5=C(S4)C=CC=C5)C=C1
24393801	NCGC00119222		COC1=CC=CC=C1C2=NOC(=N2)C3=CC=C(N4CCN(C)CC4)C(=C3)[N+]([O-])=O
24393810	NCGC00119231		CC(C)(C)C1CCC2=C(C1)SC(=N2)NC(=O)C3=CC=CC(=C3)Cl
24393861	NCGC00119282		COC1=CC=C(C=C1)C2=NOC(=N2)C3=CC=C(N4CCN(C)CC4)C(=C3)[N+]([O-])=O
24393996	NCGC00119417		CC1=CC=CC=C1C2=NOC(=N2)C3=CC=C(N4CCCC4)C(=C3)[N+]([O-])=O
24395424	NCGC00120845		[O-][S+](=O)(NC1=CC=CC=C1)C2=NN=C(NC(=O)COC3=CC=CC=C3)S2
24395737	NCGC00121158		CC1=CC=CC(=C1)CCNC(=O)C2=C(C)C3=C(S2)\N=C/4CCCCN4C3=O
24396839	NCGC00122260		CC1=CC(=C(NC(=O)C2=C(C)C3=C4C(=O)CC(C)(C)OC4=CC=C3O2)C=C1)C
24396856	NCGC00122277		CC1=NN=C(SCC2=CC=CC=C2)C3=CC4=C(C=CS4)[N]13
24397901	NCGC00123322		CCOC1=CC=CC\2=C1OC(=O)C(=C2)\C3=NC(=NO3)C4=C(C)C=CC=C4
24397959	NCGC00123380		FC1=CC\2=C(OC(=O)C(=C2)\C3=NC(=NO3)C4=CC=CS4)C=C1
24397961	NCGC00123382		CC1=CC\2=C(OC(=O)C(=C2)\C3=NC(=NO3)C4=CC=CS4)C=C1
24399037	NCGC00123654		COC1=CC=C(C=C1)C2=C[N]3N=C(SC3=N2)N4CCCC(C4)C(=O)NCC5=CC=CC=C5OC
24399097	NCGC00123714		FC1=CC=C(C=C1)C2=C[N]3N=C(SC3=N2)N4CCCC(C4)C(=O)NCC5=CC=CC(=C5)Cl
24399105	NCGC00123722		CCC1=CC=C(CNC(=O)C2CCCN(C2)C3=N[N]4C=C(N=C4S3)C5=CC=C(F)C=C5)C=C1
24399225	NCGC00123842		CC1=CC=C(CSC2=NC3=CC=CN=C3[N]2CC4=CC=C(C=C4)C(=O)NCC5=CC=CO5)C=C1
24399227	NCGC00123844		CC1=CC=C(CSC2=NC3=CC=CN=C3[N]2CC4=CC=C(C=C4)C(=O)NC5CC5)C=C1
24399361	NCGC00123978		COC1=CC=C(NC(=O)C[N]2C(=NC3=CC=CN=C23)SCC4=CC=C(C)C=C4)C=C1OC
490339212	NCGC00124034		COC1=CC(=C(NC(=O)C[N]2C(=NC3=CC=CN=C23)SCC4=CC=CC=C4F)C=C1Cl)OC
24400036	NCGC00124653		CC1=CC=C(NC2=NC=NC3=C2N=C4CCCC[N]34)C(=C1)Br
24401044	NCGC00125661		CCC1=CC(=CC=C1)NC(=O)C2=CC(=N[NH]2)C3=CC=CC=C3
24402289	NCGC00126906		CC1CCCN(C1)C(=O)C2=CC3=C([NH]2)C4=NC=CC=C4C=C3
24402313	NCGC00126930		O=C(N1CCCCC1)C2=CC3=C([NH]2)C4=NC=CC=C4C=C3
24403284	NCGC00127901		CCC1=CC=C(NC(=O)C2=N[N]3C=CC=CC3=C2)C=C1
24403991	NCGC00128608		COC1=CC=CC(=C1)[N]2N=NC(=C2C)C3=NC(=NO3)C4=CC=CC=C4F
24404021	NCGC00128638		CC1=C(N=N[N]1C2=C(C)C(=CC=C2)Cl)C3=NC(=NO3)C4=CC=C5OCOC5=C4
24404431	NCGC00129048		CCC1=CC=CC(=C1)[N]2N=NC(=C2C)C3=NSC(=N3)NC(=O)C4=CC=CS4
24405261	NCGC00129878		CC/1=C/N\2C(=O)/C=C(COC(=O)C3=C(F)C=CC=C3)\N=C2S1
24405788	NCGC00130405		COC1=CC=CC=C1NC(=O)CN2C(=O)C\C(=N/C3=C2C=CC=C3)C4=CC=C(C)C(=C4)C
24405887	NCGC00130504		CC/1=N/N\2C(=O)/C=C(COC(=O)C3=CC(=CC=C3)NC(=O)COC4=CC=C(C)C=C4)\N=C2S1
24406002	NCGC00130619		CC/1=C/N\2C(=O)/C=C(COC(=O)C3=CC(=CC=C3)NC(=O)COC4=C(Cl)C=CC=C4)\N=C2S1
24406563	NCGC00131180		COC1=CC(=CC=C1)CN2CCC3=NC(=NC=C3C2)NC4=CC5=C(OCCO5)C=C4
24406926	NCGC00131543		CC1=C(Cl)C=C(NC(=O)C2=C(OC=N2)C3=CC=CO3)C=C1
24407673	NCGC00132290		COC(=O)C1CCN(CC1)C/2=C/SC3=CC=C(C)C=C3C2=O
24407711	NCGC00132328		CCN1CCN(CC1)C/2=C/SC3=CC=C(Cl)C=C3C2=O
24407767	NCGC00132384		CC1CCCCN1C/2=C/SC3=CC=C(F)C=C3C2=O
24408108	NCGC00132725		CC1CCC2=C(C1)C=C3C(=O)N(CC4=CC=C(Cl)C=C4)\C=N/C3=N2
24408717	NCGC00133334		CC1=C(CCNC(=O)C2=CC3=C(C=C2)[N]4CCCCCC4=N3)C=CC=C1
24408739	NCGC00133356		ClC1=C(CCNC(=O)C2=CC3=C(C=C2)[N]4CCCCCC4=N3)C=CC=C1
24408769	NCGC00133386		O=C(NCCC1=CC=CC=C1)C2=CC3=C(C=C2)[N]4CCOCC4=N3
24408809	NCGC00133426		CC1=C(CCNC(=O)C2=CC3=C(C=C2)[N]4CCOCC4=N3)C=CC=C1
24408815	NCGC00133432		ClC1=C(CCNC(=O)C2=CC3=C(C=C2)[N]4CCOCC4=N3)C=CC=C1
24408991	NCGC00133608		CC(C)CCNC(=O)C1=CC2=C(C=C1)[N]3CCCCCC3=N2
24409428	NCGC00134045		CCN(CC)[S+]([O-])(=O)C1=CC=C2N=C(NC(=O)C3=CN=CC=C3)SC2=C1
24409443	NCGC00134060		CC(C)C1=CC=C(C=C1)C2=NOC(=N2)N3CCC(CC3)C(=O)N4CCN(CC4)C5=CC(=CC=C5C)C
24409445	NCGC00134062		CC(C)C1=CC=C(C=C1)C2=NOC(=N2)N3CCC(CC3)C(=O)NC4=C(Cl)C=C(C)C=C4
24409543	NCGC00134160		CC1=CC2=C(C=C1)N=C(S2)C3=CC=C(NC(=O)C4=CC=C(C=C4)[S+](C)([O-])=O)C=C3
24409545	NCGC00134162		CCSC1=C(C=CC=C1)C(=O)NC2=CC(=C(C=C2)C3=NC4=C(S3)C=CC=C4)O
24409547	NCGC00134164		CC[S+]([O-])(=O)C1=C(C=CC=C1)C(=O)NC2=CC=C(C=C2)C3=NC4=C(S3)C=CC=C4
490339213	NCGC00134166		CC[S+]([O-])(=O)C1=CC=CC(=C1)C(=O)NC2=CC(O)=C(C=C2)C3=NC4=C(S3)C=CC=C4
24409715	NCGC00134332		OC1=CC=C2\C=C(/C(=O)OC2=C1CN3CCCC3)C4=CC=CC=C4
24409839	NCGC00134456		CC1=CC(=C(C)C=C1)N2CCN(CC2)C(=O)C3=CC=C(NC(=O)C4=NSC5=C4C=CC=C5)C=C3
24409843	NCGC00134460		COC1=CC=C(C=C1)C2=C[N]3N=C(SCC(=O)NC4=CC(=CC(=C4)C)C)C=CC3=N2
24409847	NCGC00134464		COC1=CC=C(C=C1)C2=C[N]3N=C(SCC(=O)NC4=CC=CC=C4F)C=CC3=N2
490339214	NCGC00134689		CCCCN(C)[S+]([O-])(=O)C1=CC=C(C=C1)C(=O)NC2=CC=C(C=C2)C3=NC4=C(S3)C=C(C)C=C4
24410074	NCGC00134691		CC1=CC(=C(C=C1)C(=O)NC2=CC(=C(C=C2)C3=NC4=C(S3)C=CC=C4)O)C
24410076	NCGC00134693		COC1=CC=CC(=C1OC)C(=O)NC2=CC=C(C=C2)C3=NC4=C(S3)C=C(C)C=C4
24410078	NCGC00134695		CSC1=CC=C(C=C1)C(=O)NC2=CC(=C(C=C2)C3=NC4=C(S3)C=CC=C4)O
24410080	NCGC00134697		CCSC1=CC=C(C=C1)C(=O)NC2=CC=C(C=C2)C3=NC4=C(S3)C=C(C)C=C4
24410108	NCGC00134725		CC1=C(CN2/C=C\C=C(C(=O)NC3=NC4=C(S3)C=CC=C4)/C2=O)C=CC=C1
24410304	NCGC00134921		CC(C)OC1=CC=C(C=C1)C(=O)NC2=NN=C3SCC[N]23
24410999	NCGC00135616		OC1=CC=C(NC(=O)COC2=CC=C(Cl)C=C2)C=C1C3=NC4=C(S3)C=CC=C4
24411023	NCGC00135640		COC1=CC(=C(C=C1)C(=O)NC2=C(C=CC=C2)C3=NC4=C(S3)C=CC=C4)OC
24411025	NCGC00135642		ClC1=CC(=CC(=C1)C(=O)NC2=C(C=CC=C2)C3=NC4=C(S3)C=CC=C4)Cl
24411170	NCGC00135787		COC1=CC=C(C=C1)C2=NC(=C(CCNC(=O)C3=CC=CS3)S2)C
24411198	NCGC00135815		CC1=CC=C(C=C1)C2=NC(=C(CCNC(=O)C3=CC=CS3)S2)C
24411206	NCGC00135823		COC1=CC=C(C=C1)C2=NC(=C(CCNC(=O)C3=C(F)C=CC=C3F)S2)C
24411412	NCGC00136029		FC(F)(F)OC1=CC=C(NC(=O)CSC2=NC=C[N]2CC3=CC=CO3)C=C1
24411898	NCGC00136515		FC(F)(F)OC1=CC=C(NC(=O)CSC2=NN=C3NC(=O)\C=C(/[N]23)C4=CC=CC=C4)C=C1
24412020	NCGC00136637		CCOC1=CC2=C(C=C1)N=C(S2)N(CC3=CC=CN=C3)C(=O)C4=CC=CS4
24412283	NCGC00136900		CC(=O)C1=CC=C(NC(=O)CSC2=NN=C(NC(=O)NC3=CC=CC=C3)S2)C=C1
24412416	NCGC00137033		CCOC1=CC2=C(C=C1)N=C(S2)N3CCN(CC3)C(=O)C4=CC=CO4
24412448	NCGC00137065		CCCC(=O)N1CCN(CC1)C2=NC3=C(S2)C=C(F)C=C3
24412500	NCGC00137117		CC1=C(CCNC(=O)C2=CC=C(Br)O2)SC3=NC(=N[N]13)C4=CC=C(Cl)C=C4
24412732	NCGC00137349		O=C(NC1=CC2=C(OCCO2)C=C1)C/3=C/C=C\N(CC4=CC=CC=C4)C3=O
24412915	NCGC00137532		CC/1=C/C=C\N2C(=O)/C(=C\N=C12)C(=O)NCCC3=CC=CC=C3
24413165	NCGC00137782		CN(C)C1=CC(=CC=C1)C(=O)NC2=CC=C(C=C2)C3=NC4=CC=CC=C4S3
24413183	NCGC00137800		COC1=CC=CC(=C1)CC(=O)NC2=CC=C(C=C2)C3=NC4=CC=CC=C4S3
24413185	NCGC00137802		COC1=CC=CC(=C1)C(=O)NC2=C(Cl)C=C(C=C2)C3=NC4=CC=CC=C4S3
24413187	NCGC00137804		COC1=C(OC)C=C(CC(=O)NC2=C(Cl)C=C(C=C2)C3=NC4=CC=CC=C4S3)C=C1
24413189	NCGC00137806		COC1=CC=CC(=C1)CC(=O)NC2=C(Cl)C=C(C=C2)C3=NC4=CC=CC=C4S3
24413191	NCGC00137808		COC1=CC=C(CC(=O)NC2=C(Cl)C=C(C=C2)C3=NC4=CC=CC=C4S3)C=C1
24413193	NCGC00137810		CC1=CC=CC(=C1)C(=O)NC2=C(Cl)C=C(C=C2)C3=NC4=CC=CC=C4S3
24413195	NCGC00137812		CCOC1=C(OCC)C(=CC(=C1)C(=O)NC2=C(Cl)C=C(C=C2)C3=NC4=CC=CC=C4S3)OCC
24413197	NCGC00137814		COC1=CC(=CC(=C1)OC)C(=O)NC2=CC(=C(C=C2)C3=NC4=CC=CC=C4S3)C
24413215	NCGC00137832		COC1=C(OC)C=C(CC(=O)NC2=CC(=C(C=C2)C3=NC4=CC=CC=C4S3)C)C=C1
24413217	NCGC00137834		CC1=C(C=CC(=C1)NC(=O)C2=C(F)C=CC=C2)C3=NC4=CC=CC=C4S3
24413219	NCGC00137836		COC1=CC=C(CC(=O)NC2=CC(=C(C=C2)C3=NC4=CC=CC=C4S3)C)C=C1
24413221	NCGC00137838		CC1=CC=CC(=C1)C(=O)NC2=CC(=C(C=C2)C3=NC4=CC=CC=C4S3)C
24413223	NCGC00137840		COC1=C(C=CC=C1)C(=O)NC2=CC(=C(C=C2)C3=NC4=CC=CC=C4S3)C
24413225	NCGC00137842		CCOC1=C(OCC)C=C(C=C1)C(=O)NC2=CC(=C(C=C2)C3=NC4=CC=CC=C4S3)C
24413539	NCGC00138156		COC1=CC=C2\C=C(C(=O)OC2=C1)\C3=NC4=C([NH]3)C=C(C=C4)C(O)=O
24413543	NCGC00138160		CCOC1=C2OC(=O)C(=C/C2=CC=C1)\C3=NC4=C([NH]3)C=C(C=C4)C(O)=O
24414805	NCGC00139422		CC1=CC=C(C=C1)\C=C\C2=NC3=CC=CC=C3[NH]2
24415523	NCGC00140140		CC1=C(C)C(=CC=C1)N2CCN(CC2)C(=O)CSCC3=CC=C(F)C=C3
24416128	NCGC00140745		CCC1=CC=C(C=C1)C2=CC(N3C(N2)=NC4=C3C=CC=C4)C5=CC(C)=CC=C5
24416130	NCGC00140747		CC1=CC=C(C=C1)C2=CC(N3C(N2)=NC4=C3C=CC=C4)C5=C(C)C=CC=C5
24416172	NCGC00140789		CC(C)C1=CC=C(C=C1)C2C=C(NC3=NN=NN23)C4=CC=C(C=C4)C(C)C
24416192	NCGC00140809		CC1=C(C)C=C(C=C1)C2=CC(N3C(N2)=NC4=C3C=CC=C4)C5=C(F)C=CC=C5
24416460	NCGC00141077		COC1=CC(OC)=C(NC(=O)C2=CC3=C(O2)C=CC=C3)C=C1
24416499	NCGC00141116		COC1=CC=C(C=C1NC(=O)C2=CC(F)=CC=C2)C3=NC4=C(S3)C=CC=C4
24416519	NCGC00141136		COC1=C(OCC2=NC3=C(C=CC=C3)N2CC4=CC=CC=C4)C=CC=C1
24416685	NCGC00141302		CC1=CC=C(C=C1)N2N=C(C=C2N)C3=CC=C(C)C=C3
24416687	NCGC00141304		CC1=C(N=NN1C2=CC=CC=C2)C(=O)NC3=CC=C(C=C3)C(O)=O
24417041	NCGC00141658		CC1=CC2=C(C=C1)N=C(S2)C3=CC=C(NC(=O)C4=C(C=CC=C4)S(C)(=O)=O)C=C3
24417191	NCGC00141808		OC(=O)C1=C(NC(=O)C2=CC=C(C=C2)C(F)(F)F)C3=C(O1)C=CC=C3
144205459	NCGC00160568		Cl.CCN(CC)CCOc1ccc(cc1)c2nc3cc(Cl)ccc3s2
490339216	NCGC00161398		C[N]1C=C(/C=C/2C(=O)NC3=CC=CN=C23)C4=C1C=CC=C4
26755586	NCGC00161973		CC1=C(C2=C(C=C1)N=C(S2)C3=CC=C(C=C3)\N=N\C4=CC(=C5C=CC=CC5=C4O)S([O-])(=O)=O)S([O-])(=O)=O
490339217	NCGC00164563		NC/1=N/C2=C(N=C[N]2[C@H]3C[C@H](O)[C@@H](CO)C3=C)C(=O)N1
29216676	NCGC00164922		CCC1=NN2C(N=CC=C2C3=CC=CO3)=C1C4=CC=C(F)C=C4
29216706	NCGC00164952		ClC1=CC2=C(OCC3=NC(=CN23)C4=CC=CC=C4)C=C1
490339220	NCGC00165744		CC[N+]1=C(/C=C/N(C)C2=CC=CC=C2)[N](C3=CC=CC=C3)C4=CC=C(C=C14)C5=NC6=CC=CC=C6S5
29217658	NCGC00165900		NC1=NC(=CC=N1)C2=C(N=CN2C3CCNCC3)C4=CC=C(F)C=C4
490339238	NCGC00167609		COC1=CC2=C(C=C1)N=C(S2)C3=CC=C(C=C3)N4CCN(CC4)C(=O)OC(C)(C)C
104224156	NCGC00187468		CC1=CC=C(C=C1NC(=O)C2=CC=C(O2)C3=CC(=CC=C3)Cl)C4=NC5=CC=CC=C5S4
104224250	NCGC00188053		CCOC1=CC=C(C=C1[N+]([O-])=O)C(=O)NC2=CC=C(C=C2)C3=NC4=C(S3)C=CC=C4
124948031	NCGC00238878		OC1=C2OCCN(CC3=CC=C[N]3C4=NC=CS4)CC2=CC(=C1)C5=NC6=C(S5)C=CC=C6
124948673	NCGC00239520		CC1=CC(=C2OC(CNC(=O)CCC3=CC=CN=C3)CC2=C1)C4=NC5=C(S4)C=CC=C5
124948839	NCGC00239686		OC1=C2OCCN(CC3=CC=C[N]3C4=NC=CC=N4)CC2=CC(=C1)C5=NC6=C(S5)C=CC=C6
124948986	NCGC00239833		CC1=C(CC(=O)N2CCOC3=C(OC4CCOC4)C=C(C=C3C2)C5=NC6=C(S5)C=CC=C6)C(=NO1)C
124949175	NCGC00240022		FC(F)(F)C1=C(C=CC=C1)C(=O)N2CCOC3=C(OC4CCOC4)C=C(C=C3C2)C5=NC6=C(S5)C=CC=C6
124949215	NCGC00240062		C1CC(CO1)OC2=C3OCCN(CC4=CC=C[N]4C5=NC=CS5)CC3=CC(=C2)C6=NC7=C(S6)C=CC=C7
124949231	NCGC00240078		CC(CCC1=CC=C(O)C=C1)N2CCOC3=C(O)C=C(C=C3C2)C4=NC5=C(S4)C=CC=C5
124949242	NCGC00240089		OC1=C2OCCN(CC3=CC=C[N]3C4=CC=CC=N4)CC2=CC(=C1)C5=NC6=C(S5)C=CC=C6
124949436	NCGC00240283		OC1=C2OCCN(CC3=CC=C[N]3C4=CC=C(Cl)C=N4)CC2=CC(=C1)C5=NC6=C(S5)C=CC=C6
124949540	NCGC00240387		COC1=CC=C(C(=O)NCC2CC3=CC(=CC(=C3O2)C4=NC5=C(S4)C=CC=C5)C)C(=C1OC)OC
124949559	NCGC00240406		CC1=CC(=C2OC(CNC(=O)C3=C(C)C=CO3)CC2=C1)C4=NC5=C(S4)C=CC=C5
124949641	NCGC00240488		OC1=CC=C(Cl)C=C1CN2CCOC3=C(O)C=C(C=C3C2)C4=NC5=C(S4)C=CC=C5
124949829	NCGC00240676		OC1=C2OCCN(CC3=C[NH]N=C3C4=CC=C(Cl)C=C4)CC2=CC(=C1)C5=NC6=C(S5)C=CC=C6
124949902	NCGC00240749		C[N]1N=CC(=C1C)CN2CCOC3=C(O)C=C(C=C3C2)C4=NC5=C(S4)C=CC=C5
490339270	NCGC00242004		COC(=O)C1=CC2=C(NC(=O)C2=CC3=CC(=C(O)C(=C3)Br)Br)C=C1
490339271	NCGC00242033		CC1=C(C=C(C=C1)C(=O)NC2CC2)C3=CC4=C[NH]N=C4C=C3
377020316	NCGC00242042		CN(C1=CC=C(NC(=O)NC2=CC=C(OC(F)(F)F)C=C2)C=C1)C3=NC(=NC=C3)NC4=CC(=CC=C4)[S+](N)([O-])=O
490339272	NCGC00242047		CN1CCN(CC1)C2=C(C=C(NC3=NC(=CC=N3)C4=C5C=CC=N[N]5N=C4)C=C2)C(F)(F)F
490339273	NCGC00242129		COC1=CC(=CC=C1)[N]2C=NC3=C2N=CN=C3N\N=C\C4=CC=NC=C4
490339274	NCGC00242141		O=C(NC1=C2C=CC(=CC2=N[NH]1)C3=CC=CC=C3)C4CC4
490339275	NCGC00242146		N(C1=NC=C(O1)C2=CC=CC=C2)C3=CC=CC=C3
172131315	NCGC00242150		OC1=C(Cl)C=C(C=C1Cl)C=C2C(=O)NC3=C2C=C(C=C3)C(=O)C4=CC=CO4
377020516	NCGC00242167		N[S+]([O-])(=O)C1=CC(=CC=C1)N\C=C2/C(=O)NC3=C2C=CC=C3
490339276	NCGC00242227		O=C(NC1=C(C#N)C2=C(CCCC2)S1)C3=C4C=CC=CC4=CC=C3
490339277	NCGC00245456		OC(=O)C1=CC=CC=C1NC(=O)C2=CC=CC=C2
490339280	NCGC00274247		FC1=CC=C(SCC(=O)NC2=CC=CC=C2C3=NC4=C(S3)C=CC=C4)C=C1
490339281	NCGC00347270		OC1=CC=C(NC(=O)CCC[S+]([O-])(=O)C2=CC=C(Cl)C=C2)C=C1C3=NC4=CC=CC=C4S3
490339282	NCGC00348177		COC1=CC(=CC=C1)C2=NC3=C(S2)C=CC(=C3)NC(=O)C4=CC(=C(C)C=C4)[N+]([O-])=O
490339283	NCGC00350766		COC1=CC(=CC=C1)C2=NC3=C(S2)C=CC(=C3)NC(=O)C4=CC(=C(F)C=C4)C#N
375811027	NCGC00375673		COC1=CC=C(C=C1)C2=NC3=C([NH]2)C=CC=N3
363678363	NCGC00379113		OC(=O)C1CN(C1)CC2=CC(=C(C=C2)C3=NC4=CC(=CC=C4S3)CC5=CC=CC=C5F)F
490339284	NCGC00379246		CC1=CC(=CC=C1NC(=O)[C@@H](N)CCCCN)C2=NC3=CC(F)=CC=C3S2
363680443	NCGC00386771		CC(C)(OC1=CC=C(C=C1)C2=NC3=CC(=CC=C3S2)Cl)C(O)=O
490339285	NCGC00386846		CC1=C(C2=C(C=C1)N=C(S2)C3=CC4=C(C=C3)N=C(S4)C5=CC=C(NC(=O)C6=CC(=CC=C6)Cl)C=C5)[S+](O)([O-])=O
363680617	NCGC00387452		CCCCNC1=NC(=C2NC(=O)N(CC3=CC=C(OCCN(C)C)N=C3)C2=N1)N
375807188	NCGC00391115		OC[C@@H]1[C@H](OCC(=O)N1C2CCOCC2)C3=CC=C(NC(=O)C4=CC=C(C=C4)C(F)(F)F)C=C3
375809984	NCGC00391182		CC(C)N1CC[C@@H](C1)C2=NC3=C([NH]2)C=CC(=C3)C
375809010	NCGC00391187		FC1=CC2=C([NH]C(=N2)[C@H]3CCN(C3)CC4=CC=CC=C4F)C=C1
375808794	NCGC00391192		CC1=CC=CC=C1CN2CC[C@@H](C2)C3=NC4=C(S3)C=CC=C4
375809040	NCGC00391233		CC(C)C1=CC=C(C=C1)N2[C@H]3[C@@H](NC2=S)[C@@H](O)[C@H](O)C[C@H]3C(=O)N(C)CC4=CC=CC=C4
375806903	NCGC00391239		CC(C)CNC(=S)N[C@H]\1C[C@@H](\C=C1)C2=C(C)[N](N=C2C)C3=CC=C(C=C3)C(C)C
375810219	NCGC00391430		COCCNC(=O)[C@@H](C)C1CC[C@@]2(C)CC3=C(N=C(CSC4=CC=CC=C4)S3)[C@@H](C)[C@@H]2[C@H]1O
375806635	NCGC00391740		CSCC(=O)N[C@H]1CCN2[C@@H]1C(=O)NC3=CC=C(C=C3C2=O)C4=CC=C(SC)C=C4
375807720	NCGC00391742		COC1=CC=C(C=C1)\C=C\C2=CC=C3NC(=O)[C@@H]4[C@H](CCN4C(=O)C3=C2)NC(=O)CCC(O)=O
375809915	NCGC00392108		O=C(NC[C@H]1C[N]2C=C(N=C2CO1)C3=CC=C4OCCCOC4=C3)C5=CC=C6OCOC6=C5
375808244	NCGC00392138		O[C@@H]1C[C@H]([C@@H]2[C@@H](NC(=S)N2C3=CC=C(OC(F)(F)F)C=C3)[C@H]1O)C(=O)N4CCCCC4
375810159	NCGC00392634		CCNC(=O)N[C@H]\1C[C@@H](\C=C1)C2=C(C)[N](N=C2C)C3=CC=C(F)C=C3
375810185	NCGC00393129		O=C1N2CCN(C[C@@H]2CN1C3=CC=CC=C3)CC4=CC=CC=C4
375806778	NCGC00393328		C(NCC1=CC=CS1)[C@H]2C[N]3C=C(N=C3CO2)C4=CC=CC=C4
375808091	NCGC00393502		COC1=CC=C(CN2CCOC[C@@H](C2)OCC(=O)N(C)C)C=C1
375807859	NCGC00393756		CSC1=CC=C(C=C1)C2=CC=C3NC(=O)[C@@H]4[C@H](CCN4C(=O)C3=C2)NC(=O)C5=CC=CS5
375808066	NCGC00394503		CC(C)[C@@H]1C[C@@H](CC(=O)N2CCOCC2)\C(=C/[C@H]1CNC(=O)C3=CC=NC=C3)C
375806657	NCGC00394599		CN(C)C1=CC=C(C=N1)C2=NOC(=N2)[C@@H]3CCCN3CC4=CC5=C(C=CC=C5)N=C4
375807830	NCGC00394636		CC1=CC=C(C=C1Cl)[N]2N=C(C)C(=C2C)[C@@H]\3C[C@H](O)\C=C3
375810064	NCGC00394638		CC1=N[N](C(=C1[C@H]\2C[C@H](NC(=O)C3=CC=CO3)\C=C2)C)C4=CC=C(C=C4)C(C)(C)C
375800294	NCGC00394780		COC1=CC=C(CNC(=O)C[C@@H]\2C[C@@H](C(C)C)[C@H](CNC(=O)C3=CN=CC=C3)\C=C2C)C=C1
375800227	NCGC00394901		C[N]1C(=NC2=C1C=CC=C2)[C@H]3CCN(C3)C4CCCCC4
375805847	NCGC00394950		CC(C)(C)C1=CC=C(C=C1)C(=O)NC2=CC=C(C=C2)C(O)[C@H]3COCC(=O)N3CC4=CC=CC=C4
375801848	NCGC00395114		OC[C@@H]1[C@H](OCC(=O)N1CC2=CC=NC=C2)C3=CC=C(NC(=O)C4=CC=C(C=C4)C(F)(F)F)C=C3
375804854	NCGC00395144		OC(=O)COCC(=O)N[C@H]1CCN2[C@@H]1C(=O)NC3=CC=C(\C=C\C4=CC=CC=C4)C=C3C2=O
375800284	NCGC00395227		CC(C)(C)CC(=O)N1C[C@@H]2C[C@H](C1)\C3=C\C=C(\NC(=O)NC4=CC=CC(=C4)F)C(=O)N3C2
375803941	NCGC00395236		ClC1=CC=C(NC(=O)N\C2=C\C=C3\[C@@H]4C[C@@H](CN(C4)C(=O)C5=CC6=C(C=CC=C6)C=C5)CN3C2=O)C=C1
375803912	NCGC00395774		COC1=CC=C(C=C1)C2=NOC(=N2)[C@@H]3C[C@@H](CN3C)NCC4=NC=CC=C4
375801505	NCGC00396501		CC(C)(CC(O)=O)CC(=O)N1CC2=C(C[C@H]1C3=NC(=NO3)CC4=CC=CC=C4)[NH]C=N2
375798407	NCGC00396601		CC1=CC=CC=C1CN2CC[C@@H](C2)C3=NC4=C([NH]3)C=CC(=C4)F
375800438	NCGC00396650		C[N]1C=CN=C1CN2[C@H](CO)[C@H](OCC2=O)C3=CC=C(NC(=O)NC4=CC=CC=C4)C=C3
375800465	NCGC00396656		CC(C)(C)C1=CC=C(C=C1)C(=O)NC2=CC=C(C=C2)[C@H]3OCC(=O)N[C@@H]3CO
375806045	NCGC00397825		CC1=CC2=C(OC(=N2)[C@H]3CCN(C3)CC4=CC=CS4)C=C1
375799437	NCGC00397882		CC(=O)N[C@H]\1C[C@@H](\C=C1)C2=C(C)[N](N=C2C)C3=CC=C(C=C3)C(C)(C)C
375802845	NCGC00397934		O[C@@H]1C[C@H]([C@@H]2[C@@H](NC(=S)N2C3=CC4=C(OCO4)C=C3)[C@H]1O)C(=O)N5CCOCC5
375801089	NCGC00397946		CC1=CC2=C([NH]C(=N2)[C@H]3CCN(C3)CC4=CC=CS4)C=C1
375805642	NCGC00397974		CCNC(=O)N[C@H]\1C[C@@H](\C=C1)C2=C(C)[N](N=C2C)C3=CC=C(C=C3)C(F)(F)F
375802847	NCGC00397987		COC1=CC=C(C=C1)C(=O)N\C2=C\C=C3\[C@@H]4C[C@@H](CN(C4)C(=O)CCCC(O)=O)CN3C2=O
375803589	NCGC00397999		O=C(NC1=CC=CC=C1)N\C2=C\C=C3\[C@@H]4C[C@@H](CN(C4)C(=O)C5=CC=CC=C5)CN3C2=O
375805729	NCGC00398007		FC1=CC=C(C=C1)C(=O)N2C[C@@H]3C[C@H](C2)\C4=C\C=C(\NC(=O)NC5=CC=CC(=C5)F)C(=O)N4C3
375804469	NCGC00398276		C[C@@H](C1CC[C@@]2(C)CC3=C(N=C(CSC4=CC=CC=C4)S3)[C@@H](C)[C@@H]2[C@H]1O)C(=O)NCCN5CCOCC5
375802703	NCGC00399389		COC1=CC=C(C=C1)C2=CC=C3NC(=O)[C@@H]4[C@H](CCN4C(=O)C3=C2)NC(=O)C5=CC=CC(=C5)F
375806374	NCGC00399549		CC(C)C1=CC=C(NC(=O)O[C@@H]2CO[C@@H]3[C@H](CO[C@H]23)N[S+]([O-])(=O)C4=CC=CS4)C=C1
375805952	NCGC00399948		CCNC(=O)N[C@H]\1C[C@@H](\C=C1)C2=C(C)[N](N=C2C)C3=CC=C(C=C3)C(C)C
375799734	NCGC00399949		CC(C)NC(=O)N[C@H]\1C[C@@H](\C=C1)C2=C(C)[N](N=C2C)C3=CC=C(C=C3)C(C)C
375803441	NCGC00399958		CC(C)NC(=O)N[C@H]\1C[C@@H](\C=C1)C2=C(C)[N](N=C2C)C3=CC(=C(C)C=C3)Cl
375800930	NCGC00399961		CC1=C(Cl)C=C(C=C1)[N]2N=C(C)C(=C2C)[C@H]\3C[C@H](NC(=O)NCC4=CC=CC=C4)\C=C3
375801419	NCGC00400070		CC1=C(Cl)C=C(C=C1)[N]2N=C(C)C(=C2C)[C@H]\3C[C@H](NC(=O)NC4=CC=C(Cl)C=C4)\C=C3
375799028	NCGC00400254		CC1=N[N](C(=C1[C@H]\2C[C@H](NC(=O)CCCC(O)=O)\C=C2)C)C3=CC=C(C=C3)C(C)(C)C
375805283	NCGC00400262		CC1=N[N](C(=C1[C@H]\2C[C@H](NC(=O)COCC(O)=O)\C=C2)C)C3=CC=C(C=C3)C(C)(C)C
375803449	NCGC00400336		COC1=CC=C(C=C1)[N]2N=C(C)C(=C2C)[C@H]\3C[C@H](NC(=O)NC4=CC(=CC=C4)C#N)\C=C3
375804636	NCGC00400353		CC(=O)N[C@H]\1C[C@@H](\C=C1)C2=C(C)[N](N=C2C)C3=CC=C(C=C3)C(F)(F)F
375803266	NCGC00400669		COC1=CC=C(CN2C[C@H](O)C[C@H]2C3=NC(=NO3)C4=CC=C(OC)C=C4)C=C1
375802433	NCGC00400674		COC1=CC=C(C=C1)C2=NOC(=N2)[C@@H]3C[C@@H](O)CN3CC4=CC=CS4
375803226	NCGC00400688		COC1=CC=C(C=C1)C2=NOC(=N2)[C@@H]3C[C@@H](O)CN3CC4=CC5=C(O4)C=CC=C5
375803114	NCGC00400957		CN1C[C@H](C[C@H]1C2=NC(=NO2)C3=CC=C(Cl)C=C3)N[S+]([O-])(=O)C4=CC=C(C=C4)C#N
375803180	NCGC00401417		C[C@@H](C1CC[C@@]2(C)CC3=C(N=C(S3)C4=CC=CC=C4)[C@@H](C)[C@@H]2[C@H]1O)C(=O)N5CCCC5
375801815	NCGC00401585		CN(CC1=CC=CC=C1)C(=O)[C@H]2C[C@@H](O)[C@H](O)[C@@H]3\N=C(\NC4=CC=C(C=C4)[N]5C=CC=N5)S[C@H]23
375804228	NCGC00401591		CC1=N[N](C(=C1[C@H]\2C[C@H](NC(=O)CC(C)(C)CC(O)=O)\C=C2)C)C3=CC(=CC=C3)Br
375804247	NCGC00401608		COC1=CC=C(C=C1)C(=O)N[C@@H]2CN(CCC[C@H]2O)C(=O)NC3=CC=C(OC(F)(F)F)C=C3
375802942	NCGC00401611		CC1=CC=C(C=C1Cl)[N]2N=C(C)C(=C2C)[C@@H]\3C[C@H](OC(=O)NC4=CC(=CC=C4)C(F)(F)F)\C=C3
375801792	NCGC00401616		CC1=CC=C(C=C1Cl)[N]2N=C(C)C(=C2C)[C@H]\3C[C@H](NC(=O)COCC(O)=O)\C=C3
375806199	NCGC00401626		CC(C)C1=CC=C(C=C1)[N]2N=C(C)C(=C2C)[C@H]\3C[C@H](NC(=O)COCC(O)=O)\C=C3
375801713	NCGC00401633		CC1=CC=C(C=C1)C2=NOC(=N2)[C@@H]3CC4=C(CN3C(=O)NC5=CC=CC(=C5)F)N=C[NH]4
375804197	NCGC00401634		COC1=CC=C(C=C1)C2=NOC(=N2)[C@@H]3CC4=C(CN3C(=O)NC5=CC=C(Cl)C=C5)N=C[NH]4
375887198	NCGC00409142		O=C1CC2=C(CN1CCOC3=CC=CC=C3)[NH]N=C2C4=C5C=CC=CC5=CC=C4
375884696	NCGC00410342		COC1=CC(=CC=C1)C2=CSC(=C2)CN3CCCC(C)(C3)NC(C)=O
490339290	NCGC00410343		COC1=NC=C(C=C1)C2=CC=C(CN3CC(C)(C3)NC(C)=O)S2
375886702	NCGC00410350		CC1(CN(CC2=NC(=CS2)C3=CC(=CC=C3)F)C1)NC(=O)C4CC4
375886961	NCGC00410351		CC(=O)NC1(C)CN(CC2=CC=C(S2)C3=CC=C(OC4=CC=CC=C4)C=C3)C1
375884688	NCGC00410355		CC(=O)NC1(C)CCN(CC2=CC(=CC=C2)C3=CC4=C(C=CC=C4)C=C3)C1
375889872	NCGC00410376		CC1(CN(CC2=NC(=CS2)C3=CC=CC=C3)C1)NC(=O)C4CC4
375887504	NCGC00410379		CC1(CN(CC2=NC(=CS2)C3=CC=CC=C3OCC4=CC=CC=C4)C1)NC(=O)C5CC5
375888237	NCGC00410408		C[N]1C=CC2=C1C=CC(=C2)C3=CC=C(CN4CCC(C)(C4)NC(C)=O)C=C3
375887245	NCGC00410415		C[N]1C=CC2=C1C=CC(=C2)C3=CC=CC(=C3)CN4CCC(C)(C4)NC(C)=O
375888240	NCGC00410429		C[N]1C=CC2=CC(=CC=C12)C3=CC=C(CN4CC(C)(C4)NC(C)=O)S3
375885818	NCGC00410438		CC(=O)NC1(C)CN(CC2=CC=C(S2)C3=CC=CC=C3OCC4=CC=CC=C4)C1
375884824	NCGC00410471		COC1=CC=CC(=C1)NC2=CC=C(CN3CCC(C)(C3)NC(C)=O)C=C2
490339293	NCGC00411046		C[N]1C=CN=C1CN2CCNC3=C(C2)C=NC(=C3)C4=CC=NC(=C4)C
375887911	NCGC00411128		C[N]1C=CN=C1CN2CCNC3=C(C2)C=NC(=C3)NC4=CC=CC=C4
490339299	NCGC00411148		CC1=CC(=CC=N1)C2=CC3=C(CN(CCN3)CC4=C[NH]C=N4)C=N2
375886747	NCGC00411196		CC1=CC(=CC=N1)C2=CC3=C(CN(CCN3)CC4=CC=CS4)C=N2
375886504	NCGC00411231		CC1=C(CN2CCNC3=C(C2)C=NC(=C3)NC4=CC=CC=C4)[NH]C=N1
490339302	NCGC00411244		CC[N]1C=C(C=N1)C2=CC3=C(CN(C)CCN3)C=N2
490339303	NCGC00411246		C(N1CCNC2=C(C1)C=NC(NC3=CC=CN=C3)=C2)C4=CNC=N4
490339304	NCGC00411247		CC(=O)N1CCNC2=C(C1)C=NC(=C2)C3=CC=CC(=C3)N4CCOCC4
375885809	NCGC00411589		C[N]1C=CC2=C(N=C(C=C12)C3=CC=C(C=C3)N4CCOCC4)C(=O)NCCC5=C[NH]C=N5
375888248	NCGC00411611		CN1CCN(CC1)C2=CC=C(C=C2)C3=NC(=C4C=C[N](C)C4=C3)C(=O)NCCN5CCNC5=O
375886172	NCGC00411612		C[N]1C=CC2=C(N=C(C=C12)C3=CC=C(C=C3)N4CCOCC4)C(=O)NCC5=CC=CN=C5
375884458	NCGC00411712		CN1CCN(CC1)C2=CC=C(C=C2)C3=NC(=C4C=C[N](C)C4=C3)C(=O)NCCC5=CC=CC=N5
375887018	NCGC00411731		CN1CCN(CC1)C2=CC=C(C=C2)C3=NC(=C4C=C[N](C)C4=C3)C(=O)NCC5CCC(=O)N5
375888866	NCGC00411733		CN1CCN(CC1)C2=CC=C(C=C2)C3=NC(=C4C=C[N](C)C4=C3)C(=O)NCCC(N)=O
375884901	NCGC00411906		OC(C1CC1)C2=NC(=N[NH]2)NC3=CC=C(OC4=CC=CC=C4)C=C3
375884528	NCGC00412443		COC1=CC=C(C=C1)C2=CC3=C([NH]C=C3CC(=O)N4CCN(CC4)C5=CC=CC=N5)N=C2
375887940	NCGC00412489		FC1=CC(=CC(=C1)NC2=CN=C3C=CC(=N[N]23)C4=CC=CC=C4)N5CCOCC5
375885547	NCGC00412497		COC1=CC=C(C=C1OC)C2=N[N]3C(=CN=C3C=C2)NC4=CC(=CC(=C4)N5CCOCC5)F
375887585	NCGC00412697		COC1=NC=C(C=C1)C2=C3CCOC3=C(NC4=CC=CC(=C4)N[S+](C)([O-])=O)N=C2
375889202	NCGC00412711		CNC(=O)C1=CC=CC(=C1)C2=C3CCOC3=C(NC(=O)CC4=CC=CC=C4)N=C2
375885234	NCGC00412721		FC1=CC=CC(=C1)C2=C3CCOC3=C(NC4=CC=C(C=C4)N5CCOCC5)N=C2
490339306	NCGC00412729		CNC(=O)C1=CC=CC(=C1)C2=C3CCOC3=C(NC(=O)C4=C[N](C)C=N4)N=C2
375887315	NCGC00412731		COC1=CC(=CC=C1)NC2=C3OCCC3=C(C=N2)C4=CN=CC=C4
375884527	NCGC00412736		ClC1=CC=C(NC2=C3OCCC3=C(C=N2)C4=CN=CC=C4)C=C1
375885889	NCGC00412753		CNC(=O)C1=CC=CC(=C1)C2=C3CCOC3=C(NC4=CC=CN=C4OC)N=C2
375890568	NCGC00412761		FC1=CC=C(NC2=C3OCCC3=C(C=N2)C4=CN=CC=C4)C=C1
375884887	NCGC00412768		CNC(=O)C1=CC=CC(=C1)C2=C3CCOC3=C(NC4=CC=CC=C4)N=C2
375887597	NCGC00412769		C1COC2=C(O1)C=CC(=C2)NC3=C4OCCC4=C(C=N3)C5=CC=CC=C5
375887586	NCGC00412770		O=C(NC1=C2OCCC2=C(C=N1)C3=CC=CC=C3)C4=CC=CC=C4
375884516	NCGC00412779		COC1=NC=C(C=C1)C2=C3CCOC3=C(NC4=CC=CC=C4)N=C2
375887912	NCGC00412784		COC1=CC(=CC=C1)NC2=C3OCCC3=C(C=N2)C4=CN=C(OC)C=C4
375887946	NCGC00412786		CNC(=O)C1=CC=CC(=C1)C2=C3CCOC3=C(NC4=CC=C(Cl)C=N4)N=C2
375890890	NCGC00412795		CNC(=O)C1=CC=CC(=C1)C2=C3CCOC3=C(NC(=O)C4=CC=NC=C4)N=C2
406178870	NCGC00412806		C1CC2=C(C=NC(=C2O1)NC3=CC=CC=C3)C4=CN=CC=C4
375887938	NCGC00412815		COCCNC1=C2OCCC2=C(C=N1)C3=CC(=CC=C3)NC(C)=O
375884536	NCGC00412818		C[N]1C=C(C=N1)C2=C3CCOC3=C(NC4=CC=C(C=C4)N5CCOCC5)N=C2
375887805	NCGC00413264		CC1=CSC(=N1)NC(=O)C2=NC3=C(CCN(CC3)CC4=CC=CC=C4F)O2
490339307	NCGC00413267		O=C(NC1=CC=CN=C1)C2=NC3=C(CCN(CC3)CC4=NC=CS4)O2
375885102	NCGC00413280		CC1=CSC(=N1)NC(=O)C2=NC3=C(CCN(CC3)CC4=CC=CC(=C4)F)O2
375884719	NCGC00413306		COC1=CC(=CC=C1)CN2CCC3=C(CC2)N=C(O3)C(=O)NC4=NC(=CS4)C
490339312	NCGC00413447		COC1=CC=C(C=C1F)C2=NC=C3C(=O)N(C)CCOC3=N2
375888124	NCGC00413455		OCC1=CC=CC(=C1)C2=NC=C3C(=O)N(CCOC3=N2)C4=CC=CC(=C4)C(F)(F)F
490339313	NCGC00413458		COCCN1CCOC2=NC(=NC=C2C1=O)C3=CC=CC(=C3)N(C)C
490339314	NCGC00413489		ClC1=CC=C(C=C1)C2=NC=C3C(=O)N(CCOC3=N2)CC4CC4
375885419	NCGC00413514		FC(F)(F)C1=CC(=CC=C1)C2=NC=C3C(=O)N(CCOC3=N2)CC4CC4
490339315	NCGC00413518		O=C1N(CCOC2=NC(=NC=C12)C3=CC=CC=C3)CC4CC4
375886980	NCGC00413522		COC1=CC(=CC=C1)C2=NC=C3C(=O)N(CCOC3=N2)C4=CC=CC=C4
375890142	NCGC00413523		COC1=CC=C(C=C1F)C2=NC=C3C(=O)N(CCOC3=N2)C4=CC=CC=C4
375888495	NCGC00413529		CN1CCOC2=NC(=NC=C2C1=O)C3=CC(=CC=C3)OC(F)(F)F
375890226	NCGC00413538		CC1=CC=C(C=C1)C2=NC=C3C(=O)N(CCOC3=N2)CC4=C(F)C=C(F)C=C4
375886739	NCGC00413542		COC1=CC=C(CN2CCOC3=NC(=NC=C3C2=O)C4=CC5=C(O4)C=CC=C5)C=C1
375890224	NCGC00413552		COC1=CC=C(C=C1)C2=NC=C3C(=O)N(CCOC3=N2)CC4CC4
375885439	NCGC00413559		OCC1=CC=CC(=C1)C2=NC=C3C(=O)N(CCOC3=N2)C4=CC=CC=C4
375885433	NCGC00413560		CN1CCOC2=NC(=NC=C2C1=O)C3=CC=C(OC4=CC=CC=C4)C=C3
490339316	NCGC00413561		CN1CCOC2=NC(=NC=C2C1=O)C3=C(C)C=C(C)C=C3
490339317	NCGC00413563		OCC1=CC=C(C=C1)C2=NC=C3C(=O)N(CCOC3=N2)CC4CC4
375890181	NCGC00413569		COCCN1CCOC2=NC(=NC=C2C1=O)C3=CC(=CC(=C3)OC)F
490339318	NCGC00413585		FC1=CC=C(C=C1)C2=NC=C3C(=O)N(CCOC3=N2)CC4CC4
375886056	NCGC00413600		O=C1N(CCOC2=NC(=NC=C12)C3=CC4=C(O3)C=CC=C4)CC5=CC=CC=C5
375884741	NCGC00413608		O=C1N(CCOC2=NC(=NC=C12)C3=CSC=C3)C4=CC=CC=C4
375886722	NCGC00413615		CN(C)C1=CC(=CC=C1)C2=NC=C3C(=O)N(CCOC3=N2)C4=CC=CC=C4
375886065	NCGC00413617		COC1=CC=C(C=C1)C2=NC=C3C(=O)N(CCOC3=N2)CC4=CC=CC=C4
375888476	NCGC00413619		COC1=CC(=CC=C1)C2=NC=C3C(=O)N(CCOC3=N2)CC4=CC=CC=C4
375886706	NCGC00413626		FC1=CC=CC(=C1)C2=NC=C3C(=O)N(CCOC3=N2)C4=CC=CC=C4
375888500	NCGC00413632		O=C1N(CCOC2=NC(=NC=C12)C3=CC=CC=C3)CC4=CC=CC=C4
375885749	NCGC00413648		COC1=CC(=CC=C1)C2=NC=C3C(=O)N(CCOC3=N2)CC4=C(F)C=C(F)C=C4
490339319	NCGC00413656		FC1=CC(=C(C=C1)C2=NC=C3C(=O)N(CCOC3=N2)CC4CC4)F
490339320	NCGC00413921		CCOC1=NC=C[N]2C(=CN=C12)C3=CC=C(CNC(=O)CNC(C)=O)C=C3
375885444	NCGC00414051		OC1CN(C1)CC2=CC=C(C=C2)C3=CN=C4[N]3C=CN=C4OCC5=CC=CC=C5
375886116	NCGC00414736		O=C1N(\C=N/C2=CC=C(N=C12)N3CCC(CC3)C4=CC=CC=C4)C5CC5
375888552	NCGC00414800		CN(C1=CC=CC=C1)C2=CC=C3\N=C/N(C4CC4)C(=O)C3=N2
375887834	NCGC00415956		COC1=CC=C(CN2CC(COC3=CC=CC=C3)C4(C2)CN(C4)C5=CC=CC=C5)C=C1O
375887875	NCGC00416079		CCOCC1(C)COC2=CC=C(C=C2N1)C(=O)NC3=CC=CC=C3
375886652	NCGC00416138		CCOCC1(C)COC2=CC=C(C=C2N1)C(=O)NC3=CC=C(Cl)C=C3
490339321	NCGC00416803		COC1=CC2=C(NC(=O)C23CCN(C)CC3)C=C1C4=CC=C(CO)C=C4
375884538	NCGC00417814		COC1=CC=C(NC2=CC3=C(N=C(CCC4=CC=CC=C4)[N]3C)N=C2OC)C=N1
375885590	NCGC00417991		CC1=C(N=C(O1)C(O)C2=CC=CC=C2F)C(=O)NC3=CC=C(C=C3)N4CCOCC4
375889248	NCGC00418019		CNC(=O)CC[N]1N=CC2=CC(=CC=C12)OCC3=CC=CC=C3C4=CC=CC(=C4)NC(C)=O
375884562	NCGC00418034		C[S+]([O-])(=O)CC[N]1N=CC2=CC(=CC=C12)OCC3=CC=CC(=C3)C4=CC=CN=C4
375887341	NCGC00418035		C[S+]([O-])(=O)CC[N]1N=CC2=CC(=CC=C12)OCC3=CC=CC(=C3)C4=CC=CC(=C4)O
375884941	NCGC00418040		C[S+]([O-])(=O)CC[N]1N=CC2=CC(=CC=C12)OCC3=CC=CC(=C3)C4=CC=C(F)C=C4
375887096	NCGC00418048		CC1=CC(=CC=N1)C2=CC=CC(=C2)COC3=CC=C4[N](CC[S+](C)([O-])=O)N=CC4=C3
375886851	NCGC00418049		C[N]1C=C(C=N1)C2=CC=CC(=C2)COC3=CC=C4[N](CC[S+](C)([O-])=O)N=CC4=C3
375885904	NCGC00418050		CC(C)OC1=CC=CC(=C1)C2=CC=CC(=C2)COC3=CC=C4[N](CC[S+](C)([O-])=O)N=CC4=C3
375888311	NCGC00418051		C[S+]([O-])(=O)CC[N]1N=CC2=CC(=CC=C12)OCC3=CC=CC(=C3)C4=CC=CC=C4O
375884553	NCGC00418057		COC1=CC=CC(=C1C2=CC=C(COC3=CC=C4[N](CCC(O)=O)N=CC4=C3)C=C2)F
375885584	NCGC00418071		COC1=CC(=CC=C1C2=CC=C(COC3=CC=C4[N](CCC(O)=O)N=CC4=C3)C=C2)F
375888642	NCGC00418072		COC1=CC=C(F)C=C1C2=CC=C(COC3=CC=C4[N](CCC(O)=O)N=CC4=C3)C=C2
375885292	NCGC00418095		C[S+]([O-])(=O)CC[N]1N=CC2=CC(=CC=C12)OCC3=CC=CC(=C3)C4=CC=CC=C4
375884949	NCGC00418121		CC1=CC=C(F)C=C1C2=CC=C(COC3=CC=C4[N](CCC(O)=O)N=CC4=C3)C=C2
375890765	NCGC00418123		OCC1=CC=CC(=C1)C2=CC=C(COC3=CC=C4[N](CCC(O)=O)N=CC4=C3)C=C2
375885597	NCGC00418125		CC1=CC=CC=C1C2=CC=C(COC3=CC=C4[N](CCC(O)=O)N=CC4=C3)C=C2
375884554	NCGC00418130		CC(C)C1=CN=C(N=C1)N2CCC(CC2)COC3=CC=C4[N](CCC(O)=O)N=CC4=C3
375886838	NCGC00418146		CC(=O)NC1=CC=CC(=C1)C2=CC=C(COC3=CC=C4[N](CCC(O)=O)N=CC4=C3)C=C2
375886564	NCGC00418159		COC1=CC(=CC=C1C2=CC=C(COC3=CC=C4[N](CCC(O)=O)N=CC4=C3)C=C2)Cl
375885609	NCGC00418171		CC1=CC=C(C=C1)C2=CC=CC(=C2)COC3=CN=C4[N](CC(O)=O)C=CC4=C3
490339322	NCGC00418175		CC1=CC=CC=C1C2=CC=CC(=C2)COC3=CN=C4[N](CC(O)=O)C=CC4=C3
375890047	NCGC00418177		COC1=CC=CC(=C1F)C2=CC=CC(=C2)COC3=CN=C4[N](CC(O)=O)C=CC4=C3
490339323	NCGC00418182		COC1=CC=CC(=C1)C2=CC=CC(=C2)COC3=CN=C4[N](CC(O)=O)C=CC4=C3
375885916	NCGC00418183		CC(C)OC1=CC=CC(=C1)C2=CC=CC(=C2)COC3=CN=C4[N](CC(O)=O)C=CC4=C3
490339324	NCGC00418203		CC(=O)NC1=CC=CC(=C1)C2=CC=CC(=C2)CCOC3=CN=C4[N](CC(O)=O)C=CC4=C3
375886853	NCGC00418229		COC1=CC=C(C(=C1)C)C2=CC=CC(=C2)COC3=CN=C4[N](CC(O)=O)C=CC4=C3
490339325	NCGC00418247		CC1=CC=C(C=C1C)C2=CC=CC(=C2)COC3=CN=C4[N](CC(O)=O)C=CC4=C3
490339326	NCGC00418282		CC1=CC=C(C(=C1)C)C2=CC=CC(=C2)COC3=CN=C4[N](CC(O)=O)C=CC4=C3
375886835	NCGC00418456		FC(F)(F)CCN1CCOC2=CC(=CC=C2C1)C(=O)NC3=NC4=CC=CC=C4S3
490339327	NCGC00418504		CN1CC2=CC=C(C=C2OCC1=O)C(=O)NCCOC3=CC=CC=C3
490339328	NCGC00418511		CN1CC2=CC=C(C=C2OCC1=O)C(=O)NC3=NC=C(C)S3
375890925	NCGC00418513		CN1CC2=CC=C(C=C2OCC1=O)C(=O)NC3=NC(=CS3)C
375886870	NCGC00419287		COCCN1CCC2(CN(C)C3=CC=C(C=C23)C(=O)NC4=CC=C(F)C=C4)C1
375887682	NCGC00419345		COCCN1CCC2(C1)CN(C)C3=CC=C(C=C23)C(=O)NC4=CC=CC=C4
490339329	NCGC00419376		COCCN1CCC2(C1)CN(C)C3=CC=C(C=C23)C(=O)NC4=N[N](C)C=C4
490339330	NCGC00419513		CC(C)(OC1=N[N](CC2CC2)C3=C1C=C(CN4CCCC4)C=C3)C(=O)NC5CCOCC5
490339331	NCGC00419638		CN1CCC(CC1)NC(=O)C(C)(C)OC2=N[N](CC3=NC=CC=N3)C4=C2C=CC=C4
375798817	NCGC00421021		C[C@@H](C1CC[C@@]2(C)CC3=C(N=C(S3)C4=CC=CC=C4)[C@@H](C)[C@@H]2[C@H]1O)C(=O)N5CCOCC5
375801618	NCGC00421022		C[C@@H](C1CC[C@@]2(C)CC3=C(N=C(S3)C4=CC=CC=C4)[C@@H](C)[C@@H]2[C@H]1O)C(=O)NCCN5CCOCC5
375801642	NCGC00421159		CSCC(=O)N[C@H]1CCN2[C@@H]1C(=O)NC3=CC=C(\C=C\C4=CC=CC=C4)C=C3C2=O
375802181	NCGC00421238		COC1=CC=C(C=C1)\C=C\C2=CC=C3NC(=O)[C@@H]4[C@H](CCN4C(=O)C3=C2)NC(=O)COCC(O)=O
375798809	NCGC00421252		C[C@@H](C1CC[C@@]2(C)CC3=C(N=C(NC(=O)C4=CC=C[N]4C)S3)[C@@H](C)[C@@H]2[C@H]1O)C(=O)N(C)CCC#N
375803617	NCGC00421253		C[C@@H](C1CC[C@@]2(C)CC3=C(N=C(NC(=O)CN(C)C)S3)[C@@H](C)[C@@H]2[C@H]1O)C(=O)N(C)CC=C
375801198	NCGC00421405		CC(C)C1=CC=C(C=C1)[N]2N=C(C)C(=C2C)[C@H]\3C[C@H](NC(=O)NC4=CC=CC=C4)\C=C3
375799551	NCGC00421407		COC1=CC=C(NC(=O)N[C@H]\2C[C@@H](\C=C2)C3=C(C)[N](N=C3C)C4=CC=C(C=C4)C(C)C)C=C1
375804126	NCGC00421411		COC1=CC=C(C=C1)[N]2N=C(C)C(=C2C)[C@H]\3C[C@H](NC(=O)NCC4=CC=CC=C4)\C=C3
375800645	NCGC00421413		CC(C)C1=CC=C(C=C1)[N]2N=C(C)C(=C2C)[C@H]\3C[C@H](NC(=O)CC4(CCCC4)CC(O)=O)\C=C3
375801160	NCGC00421527		OC1=CC=C(C=C1)\C=C\C2=CC=C3NC(=O)[C@@H]4[C@H](CCN4C(=O)C3=C2)NC(=O)C5=CN=CC=N5
375867727	NCGC00422289		COC1=CC=CC(=C1)NC2=NC(=NO2)C3=CC=CC=C3
375855602	NCGC00422290		C(NC1=NC(=NO1)C2=CC=CC=C2)C3=CC=CC=C3
375859558	NCGC00422292		CCOC(=O)C1=CC=CC(=C1)NC2=NC(=NO2)C3=CC=CC=C3
375847525	NCGC00422293		FC1=C(NC2=NC(=NO2)C3=CC=CC=C3)C=CC=C1
375869842	NCGC00422294		FC1=CC=CC(=C1)NC2=NC(=NO2)C3=CC=CC=C3
375863556	NCGC00422295		FC1=CC=C(NC2=NC(=NO2)C3=CC=CC=C3)C=C1
375855567	NCGC00422297		CCOC1=CC=C(NC2=NC(=NO2)C3=CC=CC=C3)C=C1
375853556	NCGC00422302		COC1=CC=C(NC2=NC(=NO2)C3=C(F)C=CC=C3)C=C1OC
375867719	NCGC00422308		CCC1=CC=C(NC2=NC(=NO2)C3=C(F)C=CC=C3)C=C1
375847540	NCGC00422310		FC1=CC=C(NC2=NC(=NO2)C3=C(F)C=CC=C3)C=C1
375853575	NCGC00422314		CC1=CC(=CC(=C1)NC2=NC(=NO2)C3=C(F)C=CC=C3)C
375845508	NCGC00422322		COC1=CC=C(C=C1)C2=NOC(=N2)NC3=CC=C(OC)C(=C3)OC
375843484	NCGC00422328		COC1=CC=C(C=C1)C2=NOC(=N2)N3CCC4=C3C=CC=C4
375869854	NCGC00422330		COC1=CC=C(C=C1)C2=NOC(=N2)NC3=CC(=C(C)C=C3)C
375867725	NCGC00422336		COC1=CC=C(C=C1)C2=NOC(=N2)NC3=CC4=C(OCCO4)C=C3
375855589	NCGC00422340		COC1=CC=C(C=C1)C2=NOC(=N2)NC3=CC=CC=C3
375853566	NCGC00422354		CCC1=C(NC2=NC(=NO2)C3=C(OC)C(=CC=C3)OC)C=CC=C1
375861558	NCGC00422366		COC1=CC=CC(=C1)C2=NOC(=N2)NC3=CC=C(OC)C(=C3)OC
375861550	NCGC00422370		COC1=CC=CC(=C1)C2=NOC(=N2)NC3=CC4=C(OCO4)C=C3
375861567	NCGC00422372		COC1=CC=CC(=C1)C2=NOC(=N2)NC3=CC4=C(OCCO4)C=C3
375869843	NCGC00422374		COC1=CC=C(NC2=NC(=NO2)C3=CC(=CC=C3)OC)C=C1
375877326	NCGC00422809		C[N]1C=CN=C1C(O)C2=N[N]3CCN(CC3=C2)C4=NC=NC5=C4N=C[NH]5
375874124	NCGC00424283		COC1=CC(=CC=C1)[N]2C=C(CN(C)C3=NC=NC=N3)C=N2
375844566	NCGC00424571		C1COC2=C(OC1)C=C(C=C2)C3=CC=NC4=NC(=N[N]34)C5=CC=CO5
375846497	NCGC00424850		CC1=CC=C(NC(=O)N2CCC(CCNC(=O)C3CC3)CC2)C=C1
375858586	NCGC00424867		CCC(=O)NCCC1CCN(CC1)C(=O)NC2=CC=C(C)C=C2
375848528	NCGC00424871		CC(=O)NCCC1CCN(CC1)C(=O)NC2=CC=C(C)C=C2
375874849	NCGC00424922		O[C@@H]1C[C@@H](C1)C2=CC(=NC=N2)N3CCC4=C(Cl)C=CC=C4C3
375879000	NCGC00425000		CN(CC1=C[N](C)N=C1)C(=O)C2=CSC3=NC(=C[N]23)C4=CC=C(C=C4)C(F)(F)F
375844527	NCGC00425011		FC1=CC=C(C=C1)C(=O)NCCC2CCN(CC2)C(=O)NC3=CC(=CC(=C3)F)F
375854597	NCGC00425013		COC1=CC=C(C=C1)C(=O)NCCC2CCN(CC2)C(=O)NC3=CC(=CC(=C3)F)F
375875215	NCGC00425034		FC1=CC=C(C=C1)C2=C[N]3C=C(C=CC3=N2)C(=O)NCC4=COC=C4
375838457	NCGC00425047		CC1=CC=C(NC(=O)N2CCC(CCNC(=O)C3=CC=C(F)C=C3)CC2)C=C1F
375838504	NCGC00425057		CC1=CC=C(NC(=O)N2CCC(CCNC(=O)C3CC3)CC2)C=C1F
375860581	NCGC00425059		CC1=CC=C(NC(=O)N2CCC(CCNC(=O)C3CCC3)CC2)C=C1F
375866648	NCGC00425067		CCC(=O)NCCC1CCN(CC1)C(=O)NC2=CC=C(C)C(=C2)F
375884184	NCGC00425096		OCC1=C[N](CC2CCN(CC2)C3=NC=NC4=C3N=C[NH]4)N=N1
375879128	NCGC00425266		COC1=CC=CC(=C1OC)C2=NOC(=N2)C3=CC=C(N=C3)N4CCCC(CO)C4
375884357	NCGC00425298		CN(CC1=NC=CS1)C2=CC=C(C=N2)C3=NC(=NO3)C4=C(F)C=CC=C4
375879253	NCGC00425352		CC(CC1=NC=CN=C1)NC2=CC=C(C=N2)C3=NC(=NO3)C4=CC(=CC=C4)Cl
375858624	NCGC00425391		CCN1C(=O)CCC2=C1C=CC(=C2)NC(=O)C3=CC=C(C=C3)C(C)C
375854599	NCGC00425397		CCN1C(=O)CCC2=C1C=CC(=C2)NC(=O)C3=CC=C(OC(F)(F)F)C=C3
375878477	NCGC00425452		CC1=CC=CC(=C1)C2=CC(=CC=C2)NC(=O)C3CCCN(C3)C(=O)CC(F)(F)F
375848521	NCGC00425473		O=C1CCC2=C(N1)C=CC(=C2)NC(=O)C3=N[NH]C4=CC=CC=C34
375878156	NCGC00425502		CN(CC1=CC=CN=C1)C2=CC=C(C=N2)C3=NC(=NO3)COC4=CC=CC=C4
375862575	NCGC00425539		CCC1=CC=C(C=C1)C(=O)NC2=CC=C3C(=C2)N=CN=C3N4CCOCC4
375844519	NCGC00425557		CN(C)C1=CC=CC(=C1)C(=O)NC2=CC=C3C(=C2)N=CN=C3N4CCOCC4
375879132	NCGC00425710		CC1=C([NH]C2=C1C=C(CNC(=O)CC3CCC(=O)N3)C=C2)C4=C(F)C=CC=C4
375879003	NCGC00426241		CC(=O)N1CCCN(CC1)C2=CC=C(C=N2)C3=NC(=NO3)C4=C(F)C=CC=C4
375878980	NCGC00426301		CN(CCC1=NC=CC=C1)C2=CC=C(C=N2)C3=NC(=NO3)COC4=CC=CC=C4
375853941	NCGC00426332		COC1=CC(=C(OC)C=C1)CN2CCOC3=C(C2)C=C(C=C3)C(=O)NCC4=CC=C(C)C=C4
375880778	NCGC00426335		CN(C)C(=O)C1=CC=C(O1)C2=CC=CC(=C2)C3=N[N](CC4CC4)C=C3
375855966	NCGC00426362		C[N]1N=CC(=C1C)CN2CCOC3=C(C2)C=C(C=C3)C(=O)NCC4=CC=C(C)C=C4
375880004	NCGC00426839		CC1=CC2=C([NH]C(=C2C)C3=CC=CC=C3)C(=C1)CNC(=O)C4(CC4)C(N)=O
375882492	NCGC00427117		COCC1CCN(C1)C2=CC=C(C=N2)C3=NC(=NO3)C4=C(C)C=CC=C4
375883653	NCGC00427469		CC(CC[N]1C=CC=N1)NC(=O)C2=CSC3=NC(=C[N]23)C4=CC=C(C=C4)C(F)(F)F
375878942	NCGC00427483		CC(C[N]1C=CC=N1)NC2=CC=C(C=N2)C3=NC(=NO3)C4=C(F)C=CC=C4
375861981	NCGC00427548		FC1=CC=CC(=C1C(=O)NC2=CC(=CC=C2)C3=NN=C(C=C3)N4CCCC4)F
375839873	NCGC00427550		CN1CCN(CC1)C2=NN=C(C=C2)C3=CC=CC(=C3)NC(=O)C4CCCCC4
375841873	NCGC00427552		CN1CCN(CC1)C2=NN=C(C=C2)C3=CC=CC(=C3)NC(=O)C4=CC(=C(C)C=C4)C
375841881	NCGC00427562		O=C(NCC1=CC=CO1)NC2=CC(=CC=C2)C3=NN=C(C=C3)N4CCCC4
375881120	NCGC00427683		CN(CC1=NN=C(C)O1)C2=CC=C(C=N2)C3=NC(=NO3)C4=CC(=CC=C4)Cl
375881977	NCGC00427691		OCCC1CCCCN1C(=O)C2=CC=C3OC(=NC3=C2)C4=CC(=CC=C4)F
375879028	NCGC00428264		COC1=CC(=C(OCC2=CC(=N[NH]2)C(=O)N3C[C@H]4CC[C@H]3C4)C=C1)Cl
375879996	NCGC00428584		FC1=C(C=CC=C1)C2=NOC(=N2)C3=CC=C(NCCN4CCOC4=O)N=C3
375883602	NCGC00428942		CC(NC1=CC=C(C=N1)C2=NC(=NO2)C3=C(C)C=CC=C3)C4=C[N](C)N=C4
375850177	NCGC00428953		O=C1CCC[C@@H]2C3CC(CN(C3)C(=O)N4CCC(CC4)C(=O)NC5=CC=CC=C5)CN12
375880040	NCGC00428976		CN(CC[N]1C=CN=C1C)C2=CC=C(C=N2)C3=NC(=NO3)COC4=CC=CC=C4
375878123	NCGC00429038		CC1=C([NH]C2=C1C=C(CNC(=O)C3CCCN(C3)C(N)=O)C=C2)C4=C(F)C=CC=C4
375877227	NCGC00429241		CN(CCC1=C[NH]N=C1)C2=CC=C(C=N2)C3=NC(=NO3)C4=C(F)C=CC=C4
375873061	NCGC00429409		OC1=C2OCCN(CC2=CC(=C1)C3=NC4=C(S3)C=CC=C4)C(=O)CCC=C
375842114	NCGC00429833		CCC(=O)NC1=C[N]2C(=NN=C2C3=CC=C(C=C3)C(=O)NC4=CC5=C(OCCO5)C=C4)C=C1
375876940	NCGC00430133		COC1=CC=C2C=C(C=CC2=C1)C3CN(CCO3)C(=O)C4=CC(=CC=C4)CO
375850125	NCGC00430172		COC1=CC=C(NC(=O)N2CCC3=C(C=CC=C23)C(=O)NC4=CC5=C(OCO5)C=C4)C=C1
375854126	NCGC00430184		FC1=CC=C(NC(=O)N2CCC3=C(C=CC=C23)C(=O)NC4=CC5=C(OCO5)C=C4)C=C1
375864179	NCGC00430256		CC(=O)N1CCC2=CC=C(C=C12)C(=O)NC3CCCCCC3
375848091	NCGC00430262		CCC(=O)N1CCC2=CC=C(C=C12)C(=O)NC3CCCCC3
375876530	NCGC00430265		CC1=NC(=NO1)CN2CCOC3=C(O)C=C(C=C3C2)C4=NC5=C(S4)C=CC=C5
375856190	NCGC00430278		COC1=CC=C(C=C1)C(=O)N2CCC3=CC=C(C=C23)C(=O)NC4=CC5=C(OCCO5)C=C4
375848137	NCGC00430592		COC1=CC=CC(=C1)CN2CCC3=C(C2)C=C([N]3C)C(=O)NC4=C(OC)C=CC(=C4)C
375880508	NCGC00430617		COC1=CC=C2C=C(C=CC2=C1)C3CN(CCO3)C(=O)CCC4=N[NH]C(=N4)C
375876916	NCGC00430625		COC1=CC=C2C=C(C=CC2=C1)C3CN(CCO3)C(=O)CNC(=O)C(C)C
375860163	NCGC00430636		C[N]1C2=C(CN(CC2)CC3=CC=CC(=C3)F)C=C1C(=O)NC4=CC=C5OCOC5=C4
375846138	NCGC00430764		CC/1=C/C=C(NC(=O)NC2=CC=CC=C2)\C(=O)N1CC(=O)NCC3CCCO3
375868291	NCGC00430804		CC(NC(=O)CN1\C(=C/C=C(NC(=O)NC2=CC=C(C)C=C2)\C1=O)C)C3=CN=CC=C3
375882724	NCGC00430819		CC(C)[N]1C=C(C=N1)C2=NC3=CC(=CC=C3C(=C2)C(=O)N4CCC(C)(C)C4)F
375882667	NCGC00430869		COC1=CC=C2C=C(C=CC2=C1)C3CN(CCO3)C(=O)CC4=CC=C(O)C=C4
375872297	NCGC00430893		CC[N]1N=CC(=N1)NC(=O)C[N]2N=CC3=CC(=CC=C23)C4=C(F)C=C(C)C=C4
375882485	NCGC00431059		CCN(CC)C(=O)N1CCOC(C1)C2=CC3=CC=C(OC)C=C3C=C2
375881495	NCGC00431816		FC(F)(F)C1=CC=CC(=C1)CC2CN(CCO2)C(=O)C3=N[NH]C=C3Cl
375875089	NCGC00432050		CC(C)(C)[N]1C=C(C=N1)C2=CC(=C3C=CC=CC3=N2)C(=O)N4C[C@H]5CC[C@H]4C5
375873563	NCGC00432106		COC1=CC=C(C=C1)[N]2C=C(C=N2)/C3=C/CN(CCN4CCOCC4)CC3
375873565	NCGC00432306		NC1=NC=C(C=C1)C(=O)N2CCC[N]3N=C(C=C3C2)C(=O)NC4=CC=CC=C4
375877828	NCGC00432557		COC1=C(NC(=O)C(C)(C)C)C=CC(=C1)NC(=O)C2=CC=C(C=C2)C3=NC=N[NH]3
375880944	NCGC00432626		OC(=O)C1(CCCN(C1)C2=NC=NC3=C2N=C[NH]3)CCC4=CC=CC=C4
375844640	NCGC00432651		CC[N]1C=C(C=C1C(O)=O)C2=CC=C(F)C=C2
375864645	NCGC00432653		CC[N]1C=C(C=C1C(O)=O)C2=CC=C(Cl)C=C2
375848656	NCGC00432661		CC[N]1C=C(C=C1C(O)=O)C2=CC=C(C)C=C2
375862717	NCGC00432667		C[N]1C=C(C=C1C(O)=O)C2=CC=C(Cl)C=C2
375844650	NCGC00432669		C[N]1C=C(C=C1C(O)=O)C2=CC=C(C)C=C2
375842629	NCGC00432677		CC[N]1C=C(C=C1C(O)=O)C2=CC=C(OC)C=C2
375852675	NCGC00432679		OC(=O)C1=CC=C(C=C1)C2=CC=C(N=C2)N3CCCCCC3
375838610	NCGC00432681		OC(=O)C1=CC=C(C=C1)C2=NN=C3C=CC(=C[N]23)NC(=O)C4CCC4
375850661	NCGC00432705		CN1CCN(CC1)C2=NN=C(C=C2)C3=CC(=CC=C3)N
375854684	NCGC00432707		CCN1CCN(CC1)C2=NN=C(C=C2)C3=CC(=CC=C3)N
375862671	NCGC00432723		CC1=CC=C(C=C1)N2CCN(CC2)C3=NC(=CS3)C(O)=O
375880645	NCGC00432736		COC1=CC=C2C=C(C=CC2=C1)C3CN(CCO3)C(=O)C4=CC=CC(=N4)CO
375862703	NCGC00432741		CC1=CC=C(C[N]2C=C(C=C2C(O)=O)C3=CC=NC=C3)C=C1
375842599	NCGC00432759		OC(=O)C1CCC2=C(C1)SC(=N2)N3CCN(CC3)C(=O)C4CCC4
375868796	NCGC00432761		CCC(=O)N1CCN(CC1)C2=NC3=C(CC(CC3)C(O)=O)S2
375866779	NCGC00432771		CC1CCN(CC1)C(=O)C2=CC3=C(CCC(C3)C(O)=O)S2
375840567	NCGC00432803		OC(=O)CCC1CCN(CC1)C2=NC=NC(=C2)NC3CC3
375838554	NCGC00432805		CCCNC1=CC(=NC=N1)N2CCC(CC2)CCC(O)=O
375846656	NCGC00432807		CCNC1=CC(=NC=N1)N2CCC(CC2)CCC(O)=O
375858674	NCGC00432823		CCN(CC)C1=CC(=CC=N1)CCC(O)=O
375881836	NCGC00432832		CC1=C(F)C=CC(=C1)NC(=O)C2=CC=C(CN3CC[C@H](O)C3)C=C2
375868827	NCGC00432887		CC1=CC=C(C=C1)C2=NC=C(NC(=O)C3=C(F)C=CC=C3)C=N2
375875608	NCGC00432964		OC1=C2OCCN(CC3=NC=CC=N3)CC2=CC(=C1)C4=NC5=C(S4)C=CC=C5
375877712	NCGC00433000		COC1=C(OCC2=CC(=NO2)C(=O)NCC3=N[NH]C4=C3CCC4)C=CC(=C1)C
375876205	NCGC00433298		CCN(CC1CCOCC1)C(=O)C2=CC=CN=C2SC/C=C/C3=CC=CC=C3
375875325	NCGC00433406		CC[N]1N=CC(=N1)NC(=O)C[N]2N=CC3=CC(=CC=C23)C4=CC=C(C=C4)N(C)C
375871098	NCGC00433624		CC1=CN=CC(=C1)C(=O)N2CCOC3=C(O)C=C(C=C3C2)C4=NC5=C(S4)C=CC=C5
375871938	NCGC00433761		COC(=O)[C@@H]1C[C@@H](CN1C)NC(=O)C2=CC=C(OC3=CC=CC=C3)C=C2
375877119	NCGC00434033		O=C1C[C@H]2CC[C@@H](CN1)N2CC3=CC=C(OCC4=CC=CC=C4)C=C3
375872574	NCGC00434459		CC1=CC2=C([NH]C(=C2C)C3=CC=CC=C3)C(=C1)CNC(=O)C4CCCC[N]5N=NN=C45
375871193	NCGC00434953		CC(C)CC1=NOC(=N1)C2=CC=C(N=C2)N3CCC(O)CC3
375865855	NCGC00435246		COC1=CC=C2N(C)C(=O)C3(CCN(C3)C(=O)NC4=CC5=C(OCCO5)C=C4)C2=C1
375874963	NCGC00435815		CN1CCN(CC1)C[C@@H]2CN(C[C@@H]2CO)C(=O)CCCC3=CC=CC=C3
375878637	NCGC00435911		CC(C)(O)CCC1=CC=C(C=C1)C(=O)NCCSC2=NC=CC=C2
375876037	NCGC00435925		CC1=NC(=C(C=N1)C(=O)NCC2=CC3=C([NH]C(=C3C)C4=C(F)C=CC=C4)C=C2)C
375872998	NCGC00436423		CCCC1=CC2=C(OC(=C2C)C(=O)NCCC3=NN=C[N]3CC)C=C1
375872627	NCGC00436639		CC1=CC=C2C=C(CN3CCN(CC3)CC(N)=O)C(=NC2=C1)C4=CC=CS4
375871536	NCGC00436665		C1CCN(CC1)C2=CC(=NC=N2)C3=C4C=C[NH]C4=NC(=C3)NCC5=NC=CC=C5
375877111	NCGC00436691		CC\1=N\C=C(CC(=O)NCC2=CC3=C([NH]C(=C3C)C4=C(F)C=CC=C4)C=C2)/C(=O)N1
375871163	NCGC00436727		COC1=C(OC2(CCN(CC2)C3=NC=NC4=C3N=C[NH]4)C(O)=O)C=CC=C1
375861853	NCGC00437038		CN(C)C1=CC(=CC=C1)C(=O)NC2CCN(CC2)C3=CC(=N[NH]3)C4=CC=C(Cl)C=C4
375882808	NCGC00437347		CC1=C([NH]C2=C1C=C(CNC(=O)CCC3=CC(=NO3)O)C=C2)C4=C(F)C=CC=C4
375839541	NCGC00437414		COC1=C(OC)C=C(C=C1)C(=O)NC2CCCN(C2)C3=CC(=N[NH]3)C4=CC=C(Cl)C=C4
375853599	NCGC00437446		ClC1=CC=C(C=C1)C2=N[NH]C(=C2)N3CCCC(C3)NC(=O)C4=CC=C5N=CC=CC5=C4
375853663	NCGC00437480		COC1=CC(=CC(=C1OC)OC)C(=O)NC2CCCN(C2)C3=CC(=N[NH]3)C4=CC=C(F)C=C4
375874459	NCGC00437481		COC1=CC(=CC=C1)C2=N[NH]C(=C2)C(=O)NCC3=NC(=N[NH]3)C4=CC=CC=C4
375878540	NCGC00437487		OC1(CCN(C1)C2=NC3=C(S2)C=CC=C3)CN4CCCCC4
375839500	NCGC00437488		COC1=C(OC)C=C(C=C1)C(=O)NC2CCCN(C2)C3=CC(=N[NH]3)C4=CC=C(F)C=C4
375845614	NCGC00437580		FC1=CC=C(C=C1)C2=N[NH]C(=C2)N3CCCC(C3)NC(=O)C4=CC=C5N=CC=CC5=C4
375845538	NCGC00437586		COC1=CC=C(C=C1)C2=N[NH]C(=C2)N3CCCC(C3)NC(=O)C4=CC=CS4
375851627	NCGC00437602		COC1=CC=C(C=C1)C2=N[NH]C(=C2)N3CCCC(C3)NC(=O)C4=CC=C5OCOC5=C4
375880363	NCGC00437613		CN(C)C1CCN(CC1)C2=CC=C(C=N2)C3=NC(=NO3)CCCC4=CC=CC=C4
375857620	NCGC00437614		COC1=CC=C(C=C1)C2=N[NH]C(=C2)N3CCCC(C3)NC(=O)C4=CC(=C(OC)C(=C4)OC)OC
375841516	NCGC00437618		COC1=CC=C(C=C1)C2=N[NH]C(=C2)N3CCCC(C3)NC(=O)C4=CC(=CC(=C4)OC)OC
375847600	NCGC00437622		COC1=CC=C(C=C1)C2=N[NH]C(=C2)N3CCCC(C3)NC(=O)C4=C(OC)C=C(OC)C=C4
375847568	NCGC00437624		COC1=CC=C(C=C1)C2=N[NH]C(=C2)N3CCCC(C3)NC(=O)C4=CC(=C(OC)C=C4)OC
375845546	NCGC00437632		COC1=CC=C(C=C1)C2=N[NH]C(=C2)N3CCCC(C3)NC(=O)C4=CC=NC=C4
375851643	NCGC00437636		COC1=CC=C(C=C1)C2=N[NH]C(=C2)N3CCCC(C3)NC(=O)C4=CC(=CC=C4)OC
375861629	NCGC00437654		COC1=CC=C(C=C1)C2=N[NH]C(=C2)N3CCCC(C3)NC(=O)C4=C5C=C[NH]C5=CC=C4
375847640	NCGC00437662		COC1=CC=C(C=C1)C2=N[NH]C(=C2)N3CCCC(C3)NC(=O)C4=CSC=C4
375839567	NCGC00437686		COC1=CC=C(C=C1)C2=N[NH]C(=C2)N3CCCC(C3)NC(=O)C4=C[NH]C5=CC=CC=C45
375847594	NCGC00437712		COC1=CC=C(C=C1)C2=N[NH]C(=C2)N3CCCC(C3)NC(=O)C4=CC=C5N=CC=CC5=C4
375865694	NCGC00437714		COC1=CC=C(C=C1)C2=N[NH]C(=C2)N3CCCC(C3)NC(=O)C4=CC=C5[NH]C=CC5=C4
375871373	NCGC00437737		CC(C)C1=CC(=NO1)C2CCCN2C(=O)C3=C[N]4C=C(C)C=CC4=N3
375841505	NCGC00437766		CC1=CC=C(C=C1)C2=N[NH]C(=C2)N3CCC(CC3)CNC(=O)C4=CC5=C([NH]C=N5)C=C4
375872593	NCGC00437791		CC(=O)NC1CCN(C1)CC2=C[N](N=C2C3=CC(=CC=C3)C)C4=CC=C(C)C=C4
375841578	NCGC00437846		CN(C)C1=CC(=CC=C1)C(=O)NC2CCN(C2)C3=CC(=N[NH]3)C4=CC=CC=C4
375863653	NCGC00437918		CN(C)C1=CC(=CC=C1)C(=O)NC2CCN(C2)C3=CC(=N[NH]3)C4=CC=C(Cl)C=C4
375847574	NCGC00437958		FC1=CC=C(C=C1)C2=N[NH]C(=C2)N3CCC(C3)NC(=O)C4=CC5=CC=CC=C5[NH]4
375873032	NCGC00438333		CC1=CC(=CC=C1OC2(CCN(CC2)C3=NC=NC4=C3N=C[NH]4)C(O)=O)F
375883166	NCGC00438481		OC(=O)C1=CC=NC(=C1)C2=NC(=NC=C2)NCCN3CCCCC3=O
375880991	NCGC00438483		CN(CCO)C1=CC=C(C=N1)C2=NC(=NO2)CCCC3=CC=CC=C3
375877176	NCGC00438963		CC1=C([NH]C2=C1C=C(CNC(=O)C\3NC\C=C3)C=C2)C4=C(F)C=CC=C4
375839530	NCGC00439046		CCN\1C(=O)N(C)\N=C1C2CCCN(C2)C(=O)NC3=CC4=C(OCCO4)C=C3
375871984	NCGC00439780		CSCC(=O)NC1=N[N](C2=CC=C(F)C=C2)C3=CC=CC(=C13)N4CCOCC4
375869929	NCGC00439803		[O-][S+](=O)(C1CC1)N2CC(C(=O)NC3=CC4=C(OCCO4)C=C3)C5(CCCCC5)C2
375877073	NCGC00439904		CN1\N=C(CCC1=O)\C(=O)NCC2=CC(=CC3=C2[NH]C(=C3C)C4=CC=CC=C4)Cl
375874592	NCGC00439928		C[C@@H]1CN(CC[C@@]1(O)C2CCC2)C3=NC(=NO3)C4=CC=CC=C4
375862369	NCGC00440289		COC1=CC=C(C=C1)C/2=C/C3=N/C4=C(CN(CC4)C(=O)NCC5=CC=CO5)\C(=O)N3N2
375876104	NCGC00440394		OCC1(CCCN(C1)C2=NC(=NO2)C3=CC=CC=C3)CC4CC4
375872276	NCGC00440476		COCCNC1=CC(=C2C=C[NH]C2=N1)C3=NC4=C(C=CC=C4)C=C3
375882839	NCGC00440498		FC1=CC(=CC=C1)[N]2N=C(NC(=O)C3CCC3)C4=C(C=CC=C24)N5CCOCC5
375879684	NCGC00440648		C(CC1=CC=CC=C1)CC2=NOC(=N2)C3=CC=C(NCC4=CC=CC=N4)N=C3
375860371	NCGC00440987		CCC1=NC(=NO1)C2=CC=C(OC3CCN(C3)C(=O)C4CC4)C=C2
375850276	NCGC00440993		O=C(N1CCC(C1)OC2=CC=C(C=C2)C3=NOC(=N3)C4=CC=CC=C4)C5=CC=NC=C5
375848325	NCGC00440995		CC1=NC(=C(S1)C(=O)N2CCC(C2)OC3=CC=C(C=C3)C4=NOC(=N4)C5=CC=CC=C5)C
375868478	NCGC00440997		CC1=NC=CC=C1C(=O)N2CCC(C2)OC3=CC=C(C=C3)C4=NOC(=N4)C5=CC=CC=C5
375856377	NCGC00441001		O=C(N1CCC(C1)OC2=CC=C(C=C2)C3=NOC(=N3)C4=CC=CC=C4)C5=NC=CC=C5
375864348	NCGC00441109		FC1=CC=C(CNC(=O)N2CC(C2)OC3=CC=C(C=C3)C4=NC(=NO4)C5=CC=CC=C5)C=C1
375848274	NCGC00441117		O=C(NC1=CC=CC=C1)N2CC(C2)OC3=CC=C(C=C3)C4=NC(=NO4)C5=CC=CC=C5
375858381	NCGC00441125		CCNC(=O)N1CC(C1)OC2=CC=C(C=C2)C3=NC(=NO3)C4=CC=CC=C4
375871843	NCGC00441154		CC1=CC2=C([NH]C(=C2C)C3=CC=CC=C3)C(=C1)CNC(=O)CC\4C[S+]([O-])(=O)\C=C4
375858301	NCGC00441157		FC1=CC=CC(=C1)CC(=O)N2CC(C2)OC3=CC=C(C=C3)C4=NC(=NO4)C5=CC=CC=C5
375842246	NCGC00441173		C1NCC1OC2=CC=C(C=C2)C3=NC(=NO3)C4=CC=CC=C4
375842219	NCGC00441179		CC1=NC=CC=C1C(=O)N2CC(C2)OC3=CC=C(C=C3)C4=NC(=NO4)C5=CC=CC=C5
375883243	NCGC00441254		OC1CCCN(C1)C2=CC=C(C=N2)C3=NC(=NO3)C4=CC(=CC=C4)C(F)(F)F
375875555	NCGC00441641		OC(=O)C1(CCN(CC1)C2=NC=NC3=C2N=C[NH]3)OC4=CC=C5C=CC=CC5=C4
375877902	NCGC00441645		C[C@@H]1CN(CC[C@@]1(O)C2CCC2)C3=CN=C4C=CC=CC4=N3
375875164	NCGC00442461		CC[N]1C=CN=C1C2CCN(CC2)C3=NC4=C(S3)C=CC=C4
375876292	NCGC00442659		CC1=C([NH]C2=C1C=C(CNC(=O)CN3CCOC3=O)C=C2)C4=CC=C(F)C=C4
375877871	NCGC00443141		CNC1=NC(=CS1)C(=O)NCC2=CC3=C([NH]C(=C3C)C4=CC=C(F)C=C4)C=C2
375882314	NCGC00443145		OC1(CNCCOC1)CN2CCCN(CC2)C3=NC4=C(S3)C=CC=C4
375843861	NCGC00443208		CC1=N[N](CCC(=O)N2CCC(C2)CC3=NOC(=N3)C4CC4)C(=C1)C
375871171	NCGC00443451		C(CNC1=NC(=CC=N1)C2=NC=CC=C2)CC3=NC=CC=C3
375882753	NCGC00443479		COC1=CC=C2C(=C(OC2=C1)C3=NC(=NO3)C4CCOC4)C
375881420	NCGC00443783		C1CCC2=C(C1)SC(=C2)C3=NC(=NO3)C4CCOC4
375883147	NCGC00444081		NC(=O)[C@@H]1CCCN1C(=O)C2=CC=C3OC(=NC3=C2)C4=CC(=CC=C4)F
375878851	NCGC00444241		CC1(CCCN(C1)C(=O)C2=CC3=C(C=C2)N=CS3)CC4=CC=C5OCOC5=C4
490339332	NCGC00444507		FC1=CC=C(C=C1)C2=CN3C=C(C=CC3=N2)C(=O)NCCC4=CNC=N4
375871471	NCGC00444515		O=C(NCC1CCCN(C1)C(=O)N2CCCC2)C3=CC=C(C=C3)C4=CC=CC=C4
375872802	NCGC00444647		C1OC2=C(O1)C=C(C=C2)[C@@H]3CN([C@@H]4C5CCN(CC5)[C@H]34)C6=NC=NC7=C6N=C[NH]7
375878870	NCGC00444969		OCC1=CC(=NC=C1)C2=CC=C(C=C2)C3=CC=N[NH]3
375875253	NCGC00445015		CCOC1=CC=CC(=C1)C2=NC(=NO2)C3CCOC3
375853909	NCGC00445315		COC1=CC=C(C=C1)N2CCN(CC2)C(=O)C[N]3C=CC=C3C4=NC(=NO4)C5=CC6=C(OCO6)C=C5
375871207	NCGC00445403		CCCC1=CC=C(C=C1)C2=NC(=NO2)C3CCOC3
375839802	NCGC00445570		COC1=CC=C(C=C1)C(=O)NCC[N]2C=CC=C2C3=NC(=NO3)C4=CC=CC=C4
375843867	NCGC00445582		ClC1=CC=C(C=C1)C(=O)NCC[N]2C=CC=C2C3=NC(=NO3)C4=CC5=C(OCO5)C=C4
375851857	NCGC00445612		CC1=CC=C(C=N1)C(=O)NCC[N]2C=CC=C2C3=NC(=NO3)C4=CC5=C(OCO5)C=C4
375874203	NCGC00445970		CC1=CC(=NC(=N1)C2=CC=CC=C2O)NCCC3=NC=CN=C3
375875859	NCGC00445972		CCC[N]1N=CC(=C1C)C2=NC(=NO2)C3=CC=NC=C3
375877800	NCGC00446150		C1CN(CCS1)CC2=CC=C(OCC3=NC=CC=C3)C=C2
375874616	NCGC00446312		C(CC1=C[NH]C2=C1C=CC=C2)NC3=NC(=CC=N3)C4=NC=CC=C4
375871939	NCGC00446448		CC1=NC2=CC=C(C=C2S1)C3=NC(=NO3)C4CCOC4
375848489	NCGC00446875		CN(C)C1=CC(=CC=C1)C(=O)N2CCC3(CC2)N\C(=N/O3)C4=CC=C(C)C=C4
375873873	NCGC00447092		CSCC1=NC(=N[N]1CC2=CC=C3OCOC3=C2)C4=CC=NC=C4
375866621	NCGC00447109		CN(CC1=CC=CC=C1)C(=O)C2=NOC(=N2)C3=CC=C(C)C=C3
375844467	NCGC00447113		CC1=CC=C(C=C1)C2=NC(=NO2)C(=O)N3CCN(CC3)C4=CC=CC=C4
375852517	NCGC00447127		COC1=CC=C(C=C1)N2CCN(CC2)C(=O)C3=NOC(=N3)C4=CC=C(C)C=C4
375868723	NCGC00447133		CC1=CC=C(C=C1)C2=NC(=NO2)C(=O)N3CCN(CC3)C4=NC=CC=C4
375882175	NCGC00447244		NC1=NC2=C(N=C[NH]2)C(=N1)N3CCC4(CC3)NC(=O)CC4C(O)=O
375882904	NCGC00447332		C1CC(CO1)C2=NOC(=N2)C3=NC=C4C=CC=CC4=C3
375840427	NCGC00447353		CC1CCC(CC1)NC(=O)C2=NOC(=N2)C3=CC=CC=C3F
375882897	NCGC00447436		CN(C)C1=CC=C(C=C1)C2=NC(=NO2)C3CCOC3
375876880	NCGC00447462		FC1=CC=CC(=C1)C2=NOC(=C2)C3=NC4=C(CCCNC4=O)[NH]3
375875653	NCGC00447616		C[N]1N=C(N=C1N2CCCCC2)C3=CC=C4OCCOC4=C3
375872502	NCGC00448280		CSC1=CC=C(C=C1)C2=NC3=C(CC(C)(C)CNC3=O)[NH]2
375873391	NCGC00448436		COC1=CC=CC(=C1)C2=CC=C(O2)C3=NC(=NO3)C4CCOC4
375882216	NCGC00449084		CC(C)[N]1C=NN=C1CN(C)C2=NC(=NC3=C2N=C[NH]3)N
375838650	NCGC00449485		CC1=CC=C(C=C1)C2C[N]3N=NC(=C3CO2)C(=O)N4CCC(CC4)C(=O)NC5CC5
375838654	NCGC00449535		CC1=CC=C(C=C1)C2C[N]3N=NC(=C3CO2)C(=O)N4CCC(CC4)C(=O)NCCC5=CC=CC=C5
375858789	NCGC00449541		CC1=CC=C(C=C1)C2C[N]3N=NC(=C3CO2)C(=O)N4CCC(CC4)C(=O)NCCC5=CC=CS5
375852768	NCGC00449551		CC1=CC=C(C=C1)C2C[N]3N=NC(=C3CO2)C(=O)N4CCC(CC4)C(=O)NCC5=CC=CC=N5
375850750	NCGC00449555		CC1=CC=C(C=C1)C2C[N]3N=NC(=C3CO2)C(=O)N4CCC(CC4)C(=O)NCC5=CC=NC=C5
375840693	NCGC00449559		COCCNC(=O)C1CCN(CC1)C(=O)C2=C3COC(C[N]3N=N2)C4=CC=C(C)C=C4
375858782	NCGC00449567		CC1=CC=C(C=C1)C2C[N]3N=NC(=C3CO2)C(=O)N4CCC(CC4)C(=O)NCCN5CCCC5
375838633	NCGC00449585		CC1=CC=C(C=C1)C2C[N]3N=NC(=C3CO2)C(=O)N4CCC(CC4)C(=O)NC5=CC=CC=C5
375844695	NCGC00449591		CC1=CC=C(C=C1)C2C[N]3N=NC(=C3CO2)C(=O)N4CCC(CC4)C(=O)NC5=CC=C(F)C=C5
375856818	NCGC00450039		CCCC1=NOC(=N1)C2=NC(=NO2)C3=CC=CC=C3F
375864838	NCGC00450040		CCC1=NOC(=N1)C2=NC(=NO2)C3=CC=CC=C3F
375860786	NCGC00450061		CC(C)C1=NOC(=N1)C2=NC(=NO2)C3=CC4=C(OCO4)C=C3
375856791	NCGC00450064		CCC1=NOC(=N1)C2=NC(=NO2)C3=CC4=C(OCO4)C=C3
375868988	NCGC00450069		C1CC1C2=NOC(=N2)C3=NC(=NO3)C4=CC=CC=C4
375854774	NCGC00450081		CCC1=NOC(=N1)C2=NC(=NO2)C3=C(C)C=CC=C3
375838630	NCGC00450102		CC(C)C1=NOC(=N1)C2=NC(=NO2)C3=CC=C(C)C=C3
375846045	NCGC00452108		CN1C2CCCN2C(=O)C3=CC=C(C=C13)C(=O)NC4=CC(=C(C)C=C4)C
375868223	NCGC00452116		CN1C2CCCN2C(=O)C3=CC=C(C=C13)C(=O)NC4=CC(=C(C)C=C4)F
375856127	NCGC00452150		CCN1C2CCCN2C(=O)C3=CC=C(C=C13)C(=O)NC4=CC5=C(OCCO5)C=C4
375854087	NCGC00452151		CN1C2CCCN2C(=O)C3=CC=C(C=C13)C(=O)NC4=CC5=C(OCCO5)C=C4
375858120	NCGC00452155		CSC1=CC=CC(=C1)NC(=O)C2=CC=C3C(=O)N4CCCC4N(C)C3=C2
375846026	NCGC00452166		CSC1=CC=C(NC(=O)C2=CC=C3C(=O)N4CCCC4N(C)C3=C2)C=C1
375862064	NCGC00452183		CN1C2CCCCCN2C(=O)C3=CC=C(C=C13)C(=O)NC4=CC(=CC=C4)F
375852095	NCGC00452190		CN1C2CCCCCN2C(=O)C3=CC=C(C=C13)C(=O)NC4=CC=CC=C4
375843959	NCGC00452209		CN1C2CCCCCN2C(=O)C3=CC=C(C=C13)C(=O)NC4=CC(=CC=C4)Cl
375846057	NCGC00452248		CN1C2CCCCCN2C(=O)C3=CC=C(C=C13)C(=O)NC4=C(F)C=CC(=C4)F
375856040	NCGC00452264		CCN1C2CCCCCN2C(=O)C3=CC=C(C=C13)C(=O)NC4=CC5=C(OCCO5)C=C4
375839986	NCGC00452396		CN1C2CCCCN2C(=O)C3=CC=C(C=C13)C(=O)NC4=CC=CC=C4
375846001	NCGC00452413		CN(C)C1=CC=C(NC(=O)C2=CC=C3C(=O)N4CCCCC4N(C)C3=C2)C=C1
375868247	NCGC00452420		CN1C2CCCCN2C(=O)C3=CC=C(C=C13)C(=O)NC4=CC5=C(OCCO5)C=C4
375841971	NCGC00452497		CCN1C2CCCCN2C(=O)C3=CC=C(C=C13)C(=O)NC4=CC=C(C=C4)N(C)C
375860062	NCGC00452503		CCN1C2CCCCN2C(=O)C3=CC=C(C=C13)C(=O)NC4=CC5=C(OCCO5)C=C4
375856080	NCGC00452766		COC1CCOC2(CCN(CC2)C(=O)CCCC3=CC=CC=C3)C1
375870356	NCGC00452928		OC1CCOC2(CCN(CC2)C(=O)CCCC3=CC=CC=C3)C1
375846050	NCGC00453299		CC1=CC=C(NC(=O)N2CCCC(C2)C3=NOC(=N3)COC4=CC=CC=C4)C=C1C
375847658	NCGC00453474		O=C(NC1=CC2=C(OCCO2)C=C1)N3CCC(CC3)C4=NC(=NO4)C5CCOCC5
375863761	NCGC00453669		FC1=CC=C(C=C1)C2=NC3=CC=CC=C3C(=C2)C(=O)N4CCC(C4)C5=NC(=NO5)C6CCOCC6
375839656	NCGC00453772		O=C(NC1=CC2=C(OCCO2)C=C1)N3CCC4(CC3)CC(CCO4)N5CCCC5
375863773	NCGC00453923		CC/1=C/[N]2N=C(C=C2C(=O)N1)C(=O)NC3=CC=C(C=C3)C(=O)N4CCCC4
375865813	NCGC00453924		CCC1=C(NC(=O)C2=N[N]3\C=C(C)/NC(=O)C3=C2)C=CC=C1
375865742	NCGC00453925		COC1=CC=C(NC(=O)C2=N[N]3\C=C(C)/NC(=O)C3=C2)C=C1OC
375853719	NCGC00453944		CC/1=C/[N]2N=C(C=C2C(=O)N1)C(=O)NCCC3=CC=CC=C3
375847685	NCGC00453964		CC/1=C/[N]2N=C(C=C2C(=O)N1)C(=O)NC3=CC=C(C=C3)C(=O)NCCC4=CC=CS4
375861765	NCGC00454051		CN(C)C1=CC=C(NC(=O)C2=N[N]3C=C(C)N=C(N4CCCC4)C3=C2)C=C1
375863724	NCGC00454161		CN(CC1=CC=CC=C1)C2=NC(=C[N]3N=C(C=C23)C(=O)NC4=CC=C5OCCOC5=C4)C
490339333	NCGC00454482		CCC1=CC(=CC=C1)NC(=O)C2=CC(=N[NH]2)C3=CC=C[NH]3
375849680	NCGC00454605		CC1=CC=C(NC(=O)C2=CC=C(CN3C(=O)NC4(CCOCC4)C3=O)C=C2)C=C1C
375867864	NCGC00454608		CC(C)C1=CC=C(NC(=O)C2=CC=C(CN3C(=O)NC4(CCOCC4)C3=O)C=C2)C=C1
375854212	NCGC00455586		FC(F)(F)C1=NC=NC(=C1)N2CCC(CC2)C(=O)NCC3=CC4=C(OCO4)C=C3
375833503	NCGC00456228		CC(C)[N]1C=NN=C1CC2CCN(CC2)C(=O)NC3=CC4=C(OCCO4)C=C3
375835286	NCGC00456240		CC1=CC=C(C=C1C)C2=NC3=CC=CC=C3C(=C2)C(=O)N4CCC(CC4)CC5=NN=C[N]5CC6CC6
375837625	NCGC00456245		FC1=CC=C(C=C1)C2=NC3=CC=CC=C3C(=C2)C(=O)N4CCC(CC4)CC5=NN=C[N]5CC6CC6
375832232	NCGC00456253		CC[N]1C=NN=C1CC2CCN(CC2)C(=O)C3=CC(=NC4=CC=CC=C34)C5=CC=C(C)C(=C5)C
375831623	NCGC00456269		CC1=CC=C(OCC2=NC(=NO2)C3CN(C3)C(=O)C4=N[NH]C5=CC=CC=C45)C=C1
375835869	NCGC00457512		CC1=NOC(=N1)C2=CC=C[N]3C(=NN=C23)CNC(=O)C4=CC=C(C=C4)C(C)(C)C
375831485	NCGC00458299		CCC1=NN=C(CC2CCN(CC2)C(=O)NC3=CC4=C(OCCO4)C=C3)[NH]1
375858924	NCGC00464172		CCC[N]1C(=CN=C1CC2CCN(C2)C(=O)C3(CC3)C4=CC=C(OC)C=C4)C
375854971	NCGC00464361		O=C(NC1=CC2=C(OCCO2)C=C1)N3CC(C3)C4=NC(=NO4)CCOCC5CC5
375850929	NCGC00464383		CC1=CC=CC(=C1)OCCC2=NOC(=N2)C3CN(C3)C(=O)NC4=CC5=C(OCCO5)C=C4
375862929	NCGC00464394		OC(=O)[C@@H]1CN(C[C@@H]1C(=O)N2CCC3=C2C=CC=C3)CC4=CC=CC=C4
375847002	NCGC00465105		O=C1NCCCCCCN([C@H]2CCC[C@@H]12)C(=O)NC3=CC4=C(OCCO4)C=C3
375853044	NCGC00465553		O=C1CC(N(CCCCCN1)C(=O)CNC(=O)NC2=CC3=C(OCCO3)C=C2)C4=CC=CC=C4
375844958	NCGC00465834		COC1=NC(=C(C=C1)C(=O)N2CCCC(CCNC(=O)CC2)C3=NC(=NO3)C4=CC=CC=C4)OC
375867350	NCGC00466580		O=C1NCCCCCCN([C@H]2CCCC[C@@H]12)C(=O)NC3=CC4=C(OCCO4)C=C3
375867445	NCGC00466735		CN1CCCCCCN(CCC1=O)C(=O)NC2=CC3=C(OCCO3)C=C2
375863535	NCGC00467232		O=C1NCCCCCCN(CC2=CC=NC=C2)[C@@H]3CN(CC[C@H]13)C(=O)NC4=CC5=C(OCCO5)C=C4
375869468	NCGC00469576		CC1=CN=C(CCNC(=O)NC2=CC3=C(OCCO3)C=C2)[N]1C4CC4
375869556	NCGC00469687		CC(C)[N]1C(=CN=C1CC2CCCN(C2)C(=O)CCC3=C[NH]C4=C3C=CC=C4)C
375843444	NCGC00469838		CC1=CN=C(CCNC(=O)NC2=CC3=C(OCCO3)C=C2)[N]1CC4=CC=C(F)C=C4
375833774	NCGC00470050		CN1C(=O)C2=CC=N[N]2C3=C1C=C(C=C3)C(=O)NC4=CC5=C(OCCO5)C=C4
375847128	NCGC00470231		CCNC1=CC(=NC=N1)N2CCC(CC2)CCC(=O)NC3=CC4=C(OCCO4)C=C3
375841107	NCGC00470245		CCCNC1=CC(=NC=N1)N2CCC(CC2)CCC(=O)NC3=CC4=C(OCCO4)C=C3
375845158	NCGC00470444		CC1=CC=C(NC(=O)NC2=CC=C[N]3N=C(C)N=C23)C=C1
375843173	NCGC00470606		CC(C)[N]1C=C2SC(=CC2=C1)C(=O)NC3=CC4=C(OCCO4)C=C3
375843139	NCGC00470832		CN1CCCN(C(=O)NC2=CC3=C(OCCO3)C=C2)C4=CC=CC=C14
375847087	NCGC00471496		CCOCC(=O)N1C(CC2=CC=CC=C12)C3=NOC(=N3)C(C)C
375841160	NCGC00471499		CC(C)C1=NC(=NO1)C2CC3=CC=CC=C3N2C(=O)NC4CCCC4
375849121	NCGC00471502		O=C(C1CCC1)N2C(CC3=CC=CC=C23)C4=NOC(=N4)C5CCOCC5
375849100	NCGC00471505		O=C(N1C(CC2=CC=CC=C12)C3=NOC(=N3)C4CCOCC4)C5(CC5)C6=CC=CC=C6
375839061	NCGC00471510		O=C(NC1CCCC1)N2C(CC3=CC=CC=C23)C4=NOC(=N4)C5CCOCC5
375843052	NCGC00471511		COC1=CC(=CC=C1)CNC(=O)N2C(CC3=CC=CC=C23)C4=NOC(=N4)C5CCOCC5
375835207	NCGC00471668		CC1=CC=C(C=C1)C2=NN=C(O2)C3CN(CC34CCOCC4)C(=O)C5=C(C)N=C(C)S5
375836294	NCGC00472135		O=C1CCC\2(CCC\C=C2N1C3=CC=CC=C3)C(=O)NCCC4=CC=CC=C4
375835036	NCGC00474498		COC1=CC=CC(=C1OC)C2=NC3=CC=C(C=C3O2)C4=CC5=C(OCO5)C=C4
375831990	NCGC00475587		CCC1=CC=C(NC(=O)N2CCCC(C2)C3=NOC(=N3)COC4=CC=CC=C4)C=C1
375834999	NCGC00475594		O=C(NC1=CC2=C(OCCO2)C=C1)N3CCCC(C3)C4=NC(=NO4)C5CCOCC5
375818351	NCGC00476604		COC1=CC=C(C=C1)C/2=N/OC3(CCN(C3)[S+]([O-])(=O)C4=CC=CS4)C2
375820087	NCGC00476832		O=C1CC2(CCN(CC2)CC3CC3)OC4=CC=CC=C14
375820284	NCGC00476866		ClC1=CC=C2C(=O)CC3(CCN(CC3)CC4CC4)OC2=C1
375820114	NCGC00477081		FC1=CC=C(NC(=O)C2=N[N]3N=CC=CC3=C2)C=C1
375818763	NCGC00477139		ClC1=CC(=CC(=C1)NC(=O)C2=CC3=CC=N[N]3C=C2)Cl
375819791	NCGC00477166		CC1=C2C=CC=C([N]2N=N1)C(=O)NCC=C
375819906	NCGC00477171		CC1=C2C=CC=C([N]2N=N1)C(=O)NC3CC3
375816320	NCGC00479548		ClC1=CC(=CC=C1)CC(=O)N2CC[N]3C(=NN=C3C4=CC=CC=C4)C2
375817364	NCGC00479849		FC1=C(CCNC(=O)C2=C(Br)[N]3C=CSC3=N2)C=CC=C1
375816892	NCGC00480075		CC(C)C1=NC2=C(CN(CC2)CC3=CC=CC=C3)C(=N1)C4=CC=C(O)C=C4
375816085	NCGC00480121		CN(C1CCC2=C(C1)C=CC=C2)[S+]([O-])(=O)C3=CC=CS3
375816542	NCGC00480226		CN1CC(=O)N(CC2=C(N=CN=C12)N3CCOCC3)C4CCCC4
375817102	NCGC00480238		FC(F)(F)CNC(=O)C1CCCN1C2=NC3=NC=CC=C3O2
375816277	NCGC00480252		FC1=CC=C(C=C1)C(=O)N2CC[N]3C(=NN=C3C4CC4)C2
375817201	NCGC00480326		CC(C)C1=NC(=C2CCN(CCC2=N1)CC3=CC=CC=N3)C4=CC=C(O)C=C4
375816737	NCGC00480349		OC1=CC=C(C=C1)C2=NC(=NC3=C2CCN(CC3)CC4=CC=CC(=C4)F)C5CC5
375817198	NCGC00480419		ClC1=CC=C(C=C1)C2=C3CN(CCC3=NC(=N2)C4CC4)C(=O)NC5=CC=CC=C5
375816743	NCGC00480441		COCC(=O)N1CCC2=NC(=NC(=C2C1)C3=CC=C(OC)C=C3)C
375816280	NCGC00480461		FC(F)(F)C1=CC=C(C=C1)C(=O)N2CCC3=C(C2)C(=NC(=N3)C4=CC=CC=C4)C5=CC=C(Cl)C=C5
375816918	NCGC00480521		O=C(NCCC1CCCCC1)C2=C[NH]C3=NC=CC=C23
440681652	NCGC00480851		COCCOC1=NC2=C(NC(=O)N2CC3=CC=C(C=C3)C(O)=O)C(=N1)N
490339335	NCGC00508895		CCCCOC1=NC2=C(NC(=O)N2CC3=CC=CC(=C3)CC(=O)OC)C(=N1)N
490339338	NCGC00538319		CCO[P](=O)(CC1=CC=C(C=C1)C2=NC3=C(S2)C=CC=C3)OCC
490339339	NCGC00594666		OC1=CC(NC(=O)C2=C(F)C=CC=C2)=CC=C1C3=NC4=C(S3)C=CC=C4
490339340	NCGC00594707		COC1=CC(=CC=C1)C(=O)NC2=CC=C(O)C(=C2)C3=NC4=C(S3)C=CC=C4
490339341	NCGC00594708		COC1=CC=CC(=C1)C(=O)NC2=CC=C(C3=NC4=C(S3)C=CC=C4)C(O)=C2
490339342	NCGC00594710		CC1=CC=C(C=C1)C(=O)NC2=CC=C(C3=NC4=C(S3)C=CC=C4)C(O)=C2
490339343	NCGC00594711		OC1=CC(NC(=O)C2=CC=CC=C2)=CC=C1C3=NC4=C(S3)C=CC=C4
490339344	NCGC00595010		CC1=C(C=CC=C1NC(=O)C2=CC=C(I)O2)C3=NC4=C(S3)C=CC=C4
490339345	NCGC00595034		CC1=C(C=CC=C1NC(=O)C2=CC=CC(Cl)=C2Cl)C3=NC4=C(S3)C=CC=C4
490339346	NCGC00595047		CC1=C(C=CC=C1NC(=O)CC2=CC=CC=C2)C3=NC4=C(S3)C=CC=C4
490339347	NCGC00595541		OC1=CC=C(NC(=O)C2=CC3=C(O2)C=CC=C3)C=C1C4=NC5=C(S4)C=CC=C5
490339348	NCGC00596082		CCCCC(=O)NC1=C(C)C=CC(=C1)C2=NC3=C(S2)C=CC=C3
490339349	NCGC00596190		CC(C)C(=O)NC1=CC(=CC=C1Cl)C2=NC3=C(S2)C=CC=C3
490339350	NCGC00596510		CC(=O)OC1=C(C=CC=C1)C(=O)NC2=CC=C(C=C2)C3=NC4=CC=C(C)C=C4S3
490339351	NCGC00596810		COC1=CC=C(C=C1)C(=O)NC2=CC=CC(=C2)C3=NC4=C(S3)C=CC=C4
490339352	NCGC00597617		CCCN1C(=O)C2=CC=C(C=C2C1=O)C3=NC4=C(S3)C=CC=C4
490339353	NCGC00598135		CC1=NN=C(SCC(=O)NC2=CC=C(C=C2)C3=NC4=C(S3)C=C(C)C=C4)S1
490339354	NCGC00598374		FC1=C(F)C(F)=C(C(=O)NC2=CC=C(C=C2)C3=NC4=C(S3)C=CC=C4)C(F)=C1F
490339362	NCGC00632240		CC(C)C(=O)NC1CCN(CC2=CC=C(C=C2)C3=NC4=C(S3)C(Cl)=CC=C4)CC1
490339363	NCGC00636212		FC1=C(C=CC=C1)C(=O)NC2=C(C=CC=C2)C3=NC4=C(S3)C=CC=C4
490339364	NCGC00638360		OC1CCN(C1)C(=O)NC2=CC(=CC=C2)C3=NC4=C(S3)C=CC=C4
490339366	NCGC00641952		NC(=O)COC(=O)C1=C(C=CC=C1)C2=NC3=C(S2)C=CC=C3
490339368	NCGC00645508		OC(=O)C1=C(C=CC=C1)C2=NC3=C(S2)C=CC=C3
490339374	NCGC00686694		CCC(CC)COC(=O)[C@H](C)N[P@](=O)(OC[C@H]1O[C@](C#N)([C@H](O)[C@@H]1O)C2=CC=C3N2N=CN=C3N)OC4=CC=CC=C4
490339376	NCGC00688053		O=C(CSC1=NN=C2C=CC=CN12)NC3=CC=CC(=C3)C4=NC5=CC=CC=C5S4
490339377	NCGC00688715		O=C(NC1=CC=CC(=C1)C2=NC3=C(S2)C=CC=C3)C4=CC5=C(OC4=O)C=CC=C5
490339378	NCGC00688799		CC1=NON=C1COC2=CC=C(C=C2)C(=O)NC3=CC(=CC=C3)C4=NC5=C(S4)C=CC=C5
490339379	NCGC00689880		CCOC1=CC=C(NC(=O)NC2=CC(=CC=C2)C(O)=O)C=C1
490339380	NCGC00856659		CCC[C@H](C)OC1=NC(N)=C2NC(=O)N(CCCCCN3CCCCC3)C2=N1
490339381	NCGC00886690		CCCCOC1=NC(N)=C2NC(=O)N(CCCN(CCCN3CCOCC3)CC4=CC=CC(CC(=O)OC)=C4)C2=N1
