# Supplementary material for: A general assay platform to study protein pharmacology using ligand-dependent structural dynamics
Source: Nat Commun. 2025 May 10;16:4342. doi: 10.1038/s41467-025-59658-6 (PMC12064818; doi:10.1038/s41467-025-59658-6)
Supplement: Supplementary file 4 — Supplementary Data 2 [file 41467_2025_59658_MOESM4_ESM.xlsx]

## Sheet: Sheet1
Supplementary Data 2: FLuc-C-HiBiT qHTS results
		IC50 or SDR50 (mM)				pIC50 or pSDR50			(SDR+ATP vs. E)		(SDR-ATP vs. E)
PubChem SID	Sample ID	Structure Clade	FLuc E	SDR (+ ATP)	SDR (-ATP)	FLuc E	SDR (+ ATP)	SDR (-ATP)	Pearson r*	Pearson r (adjusted P value)	Pearson r	Pearson r (adjusted P value)
24271591	NCGC00108246-01	A	0.393574	2.48328	3.12627	6.40497	5.60497	5.50497	0.892405	0.000441748	0.887833	0.000873972
24271593	NCGC00108248-01	A	0.699884	4.41597	7.85283	6.15497	5.35497	5.10497	0.917021	0.000163057	0.903362	0.000519099
24271595	NCGC00108250-01	A	0.555938	1.97254	1.97254	6.25497	5.70497	5.70497	0.940823	4.78747e-05	0.919074	0.000289265
24414801	NCGC00139418-01	A	0.555938	2.21323	1.56685	6.25497	5.65497	5.80497	0.932333	7.65668e-05	0.940436	0.000117925
24414831	NCGC00139448-01	A	0.175803	1.56685	1.56685	6.75497	5.80497	5.80497	0.869186	0.000948476	0.881996	0.00104472
24414833	NCGC00139450-01	A	0.699884	2.78629	4.9548	6.15497	5.55497	5.30497	0.924264	0.000115392	0.905351	0.000489027
24415988	NCGC00140605-01	A	0.124459	0.699884	0.555938	6.90497	6.15497	6.25497	0.922681	0.000124998	0.945327	8.97558e-05
24415990	NCGC00140607-01	A	0.623773	6.99884	1.75803	6.20497	5.15497	5.75497	0.914477	0.000182349	0.949628	7.25629e-05
174006954	NCGC00090691-03	B	>30	>30	>30	na	na	na	0.450401	0.199686	0.447555	0.238204
26753836	NCGC00096124-01	B	2.48328	>30	>30	5.60497	na	na	-0.936174	6.31732e-05	-0.9017	0.000549704
490339269	NCGC00178869-10	B	>30	>30	>30	na	na	na	0.832853	0.00244803	0.0672687	0.889198
377020472	NCGC00262556-01	B	>30	>30	>30	na	na	na	0.241212	0.524027	-0.600304	0.0849562
490339286	NCGC00390457-01	B	>30	>30	>30	na	na	na	-0.294897	0.43021	-0.441434	0.246121
490339287	NCGC00390462-01	B	>30	>30	>30	na	na	na	-0.252478	0.504113	-0.391251	0.317161
490339334	NCGC00475978-01	B	>30	>30	>30	na	na	na	-0.505819	0.139389	-0.668282	0.0446152
24392033	NCGC00117454-01	C	0.623773	1.75803	11.0924	6.20497	5.75497	4.95497	0.950456	2.54822e-05	0.884507	0.000967943
24392037	NCGC00117458-01	C	0.623773	2.78629	3.50773	6.20497	5.55497	5.45497	0.942294	4.38107e-05	0.888709	0.0008511
24392039	NCGC00117460-01	C	0.881102	3.93574	11.0924	6.05497	5.40497	4.95497	0.946667	3.29481e-05	0.90584	0.000483715
24392041	NCGC00117462-01	C	4.9548	>30	>30	5.30497	na	na	0.935932	6.40991e-05	0.882525	0.00103345
24392360	NCGC00117781-01	C	11.0924	>30	>30	4.95497	na	na	0.677087	0.0302214	0.62863	0.0663128
24271756	NCGC00108411-01	D	12.4459	11.0924	13.9645	4.90497	4.95497	4.85497	0.957177	1.5005e-05	0.953566	5.58297e-05
24384505	NCGC00109926-01	D	11.0924	9.88613	>30	4.95497	5.00497	na	0.965385	7.40459e-06	0.415002	0.280565
24384603	NCGC00110024-01	D	2.78629	0.988613	>30	5.55497	6.00497	na	0.97714	1.62029e-06	0.646621	0.0557986
24384605	NCGC00110026-01	D	7.85283	9.88613	>30	5.10497	5.00497	na	0.981496	7.27205e-07	0.64841	0.0548437
24384607	NCGC00110028-01	D	9.88613	1.97254	>30	5.00497	5.70497	na	0.9226	0.00012535	-0.361383	0.362857
24384609	NCGC00110030-01	D	8.81102	2.21323	>30	5.05497	5.65497	na	0.964025	8.42689e-06	0.0508743	0.916696
24384674	NCGC00110095-01	D	8.81102	12.4459	>30	5.05497	4.90497	na	0.934801	6.78149e-05	0.383695	0.32932
375885431	NCGC00413255-01	E	16.0703	>30	>30	4.79398	na	na	0.519595	0.126413	-0.142622	0.751781
375888132	NCGC00413263-01	E	5.70195	16.0703	20.2313	5.24398	4.79398	4.69398	0.962021	9.96609e-06	0.958203	4.08989e-05
375888498	NCGC00413286-01	E	4.52922	5.70195	>30	5.34398	5.24398	na	0.974079	2.56218e-06	0.908966	0.00042619
375884710	NCGC00413289-01	E	18.0312	>30	>30	4.74398	na	na	0.834665	0.00235201	0.732348	0.0207911
375886726	NCGC00413298-01	E	16.0703	>30	>30	4.79398	na	na	0.685202	0.0275602	0.309047	0.446451
490339308	NCGC00413305-01	E	18.0312	>30	>30	4.74398	na	na	0.696447	0.0239756	0.61731	0.0731934
490339309	NCGC00413331-01	E	18.0312	>30	>30	4.74398	na	na	0.668489	0.0333726	0.617769	0.0729477
375884746	NCGC00413351-01	E	16.0703	>30	>30	4.79398	na	na	0.825958	0.00286624	0.662922	0.0472708
490339310	NCGC00413360-01	E	20.2313	18.0312	>30	4.69398	4.74398	na	0.79181	0.0057564	0.659701	0.0486864
375884717	NCGC00413386-01	E	>30	>30	>30	na	na	na	0.815078	0.00362288	0.698948	0.0319807
375888803	NCGC00413390-01	E	10.1397	>30	>30	4.99398	na	na	0.877222	0.000740093	0.564177	0.112996
375888819	NCGC00413398-01	E	18.0312	4.03667	>30	4.74398	5.39398	na	0.832677	0.00245497	0.74265	0.0180037
375887219	NCGC00413411-01	E	5.08187	10.1397	25.4697	5.29398	4.99398	4.59398	0.985092	3.24686e-07	0.890645	0.000806809
490339311	NCGC00413415-01	E	18.0312	>30	>30	4.74398	na	na	0.881182	0.000652544	0.769876	0.0120769
375885085	NCGC00413425-01	E	20.2313	>30	>30	4.69398	na	na	0.644809	0.0433084	0.590192	0.0922626
24266817	NCGC00103120-01	F	13.9645	11.0924	27.8629	4.85497	4.95497	4.55497	0.892715	0.000437557	0.818585	0.0050986
24266835	NCGC00103138-01	F	4.9548	11.0924	>30	5.30497	4.95497	na	0.955823	1.68825e-05	0.831153	0.00384756
24266839	NCGC00103142-01	F	0.49548	0.699884	15.6685	6.30497	6.15497	4.80497	0.992778	2.39994e-08	0.700617	0.0314087
24266852	NCGC00103155-01	F	11.0924	>30	>30	4.95497	na	na	0.722972	0.0168745	0.265824	0.524284
24266854	NCGC00103157-01	F	2.21323	11.0924	>30	5.65497	4.95497	na	0.921702	0.000131152	0.844782	0.00282245
24416514	NCGC00141131-01	F	11.0924	>30	>30	4.95497	na	na	0.90928	0.000232073	0.252306	0.547447
24273059	NCGC00099361-01	G	0.49548	>30	>30	6.30497	na	na	0.772864	0.00800992	0.707222	0.0289591
24274396	NCGC00100698-01	G	0.015668	0.049548	12.4459	7.80499	7.30497	4.90497	0.976449	1.80407e-06	0.505589	0.168733
24276487	NCGC00102789-01	G	3.12627	1.75803	2.48328	5.50497	5.75497	5.60497	0.991999	3.35333e-08	0.995677	1.19155e-07
375860717	NCGC00432861-01	H	1.97254	3.12627	3.50773	5.70497	5.50497	5.45497	0.990647	5.80211e-08	0.97571	1.47193e-05
375844584	NCGC00432867-01	H	2.48328	9.88613	11.0924	5.60497	5.00497	4.95497	0.968839	5.0075e-06	0.949601	7.25629e-05
375844631	NCGC00432895-01	H	8.81102	12.4459	13.9645	5.05497	4.90497	4.85497	0.991433	4.2106e-08	0.963611	3.28338e-05
375864703	NCGC00432897-01	H	3.50773	8.81102	12.4459	5.45497	5.05497	4.90497	0.985191	3.21932e-07	0.948768	7.59469e-05
375852683	NCGC00432903-01	H	1.24459	2.21323	3.93574	5.90497	5.65497	5.40497	0.985059	3.24686e-07	0.96275	3.37864e-05
490339294	NCGC00411048-01	I	18.0312	>30	>30	4.74398	na	na	0.775905	0.00760003	0.850677	0.00246537
490339295	NCGC00411051-01	I	20.2313	>30	>30	4.69398	na	na	0.7901	0.00593564	0.776388	0.0109696
375887249	NCGC00411064-01	I	22.6145	>30	>30	4.64561	na	na	0.865575	0.0010561	0.844466	0.00283958
375884446	NCGC00411080-01	I	18.0312	>30	>30	4.74398	na	na	0.931158	8.07576e-05	0.937253	0.000135407
375889131	NCGC00411083-01	I	5.70195	6.3977	18.0312	5.24398	5.19398	4.74398	0.975145	2.18525e-06	0.96394	3.28338e-05
375886179	NCGC00411091-01	I	14.3227	>30	>30	4.84398	na	na	0.935215	6.65843e-05	0.762108	0.0136067
375888862	NCGC00411094-01	I	12.7651	28.5775	25.4697	4.89398	4.54398	4.59398	0.929753	8.78417e-05	0.909922	0.000412846
375889165	NCGC00411096-01	I	9.03699	14.3227	20.2313	5.04398	4.84398	4.69398	0.967743	5.72686e-06	0.93755	0.000133536
375887008	NCGC00411115-01	I	16.0703	>30	>30	4.79398	na	na	0.924021	0.000116642	0.945685	8.83337e-05
375886182	NCGC00411124-01	I	18.0312	>30	>30	4.74398	na	na	0.854961	0.00141291	0.872273	0.00139742
375884474	NCGC00411131-01	I	10.1397	>30	20.2313	4.99398	na	4.69398	0.859405	0.00124808	0.88319	0.00101417
375889127	NCGC00411172-01	I	18.0312	>30	>30	4.74398	na	na	0.903916	0.000287242	0.917765	0.000298188
490339300	NCGC00411199-02	I	12.4459	>30	>30	4.90497	na	na	0.741115	0.0131221	0.609405	0.0785012
375884855	NCGC00411206-01	I	18.0312	>30	>30	4.74398	na	na	0.82613	0.00285782	0.906736	0.000468051
375887883	NCGC00411238-01	I	16.0703	8.05423	>30	4.79398	5.09398	na	0.901624	0.000311207	0.900909	0.000561482
375888843	NCGC00411254-01	I	25.3739	>30	>30	4.59561	na	na	0.807104	0.00428092	0.808249	0.0061672
375890797	NCGC00411255-01	I	6.3977	2.85775	18.0312	5.19398	5.54398	4.74398	0.928273	9.47043e-05	0.962459	3.41421e-05
375885197	NCGC00411260-01	I	7.17834	>30	3.59769	5.14398	na	5.44398	0.933114	7.38117e-05	0.887175	0.000887638
375887017	NCGC00411261-01	I	20.1552	>30	>30	4.69561	na	na	0.306099	0.410669	0.769788	0.0120769
375887267	NCGC00411263-01	I	12.7651	>30	>30	4.89398	na	na	0.815627	0.00358632	0.793189	0.00812397
490339291	NCGC00411013-01	J	20.2313	>30	5.70195	4.69398	na	5.24398	0.903587	0.000291094	0.902016	0.000546555
490339292	NCGC00411023-01	J	22.6999	>30	>30	4.64398	na	na	0.482666	0.162668	0.424595	0.266916
375888860	NCGC00411029-01	J	18.0312	>30	>30	4.74398	na	na	0.831495	0.00252098	0.843329	0.00291955
375884840	NCGC00411039-01	J	14.3227	>30	18.0312	4.84398	na	4.74398	0.904156	0.00028498	0.928206	0.000195581
375885497	NCGC00411040-01	J	18.0312	>30	>30	4.74398	na	na	0.768456	0.00862483	0.766212	0.0127431
375889176	NCGC00411045-01	J	18.0312	>30	>30	4.74398	na	na	0.767933	0.00868284	0.838868	0.00324476
375887904	NCGC00411061-01	J	22.6145	>30	>30	4.64561	na	na	0.873538	0.000833681	0.799682	0.00721836
375888848	NCGC00411063-01	J	16.0703	>30	22.6999	4.79398	na	4.64398	0.765767	0.00898633	0.968716	2.40399e-05
490339296	NCGC00411070-01	J	28.47	>30	>30	4.54561	na	na	0.678699	0.0296861	0.602495	0.0835509
375884436	NCGC00411077-01	J	16.0703	>30	25.4697	4.79398	na	4.59398	0.933244	7.34332e-05	0.967494	2.47736e-05
490339297	NCGC00411079-01	J	>30	>30	>30	na	na	na	0.658963	0.0371742	0.298623	0.46471
375884845	NCGC00411101-01	J	16.0703	16.0703	>30	4.79398	4.79398	na	0.932041	7.74188e-05	0.968049	2.44622e-05
375884846	NCGC00411110-01	J	14.3227	>30	22.6999	4.84398	na	4.64398	0.782304	0.0068073	0.929941	0.000183462
490339298	NCGC00411126-01	J	12.7651	>30	>30	4.89398	na	na	0.871244	0.000892057	0.85617	0.00212604
375884838	NCGC00411143-01	J	16.0703	>30	>30	4.79398	na	na	0.880663	0.000663047	0.642531	0.0582932
375885814	NCGC00411150-01	J	20.2313	>30	>30	4.69398	na	na	0.753362	0.0109579	0.435505	0.253927
375888235	NCGC00411159-01	J	16.0703	25.4697	>30	4.79398	4.59398	na	0.90606	0.00026295	0.594052	0.0893325
375884863	NCGC00411207-01	J	20.2313	>30	>30	4.69398	na	na	0.72544	0.0163585	0.905357	0.000489027
490339301	NCGC00411224-01	J	16.0703	3.20644	>30	4.79398	5.49398	na	0.870242	0.000917239	0.887838	0.000873972
375888856	NCGC00411232-01	J	20.2313	>30	>30	4.69398	na	na	0.534414	0.11348	0.221372	0.604273
490339305	NCGC00411252-01	J	25.3739	>30	>30	4.59561	na	na	0.873916	0.000824134	0.807801	0.00621703
375890589	NCGC00411253-01	J	22.6145	>30	>30	4.64561	na	na	0.863124	0.00113166	0.832192	0.00376226
375886199	NCGC00411256-01	J	18.0312	>30	>30	4.74398	na	na	0.901814	0.000309722	0.927726	0.000199847
24409551	NCGC00134168-01	K	1.75803	>30	>30	5.75497	na	na	0.932077	7.73916e-05	0.852455	0.00235666
24417043	NCGC00141660-01	K	0.49548	4.41597	9.88613	6.30497	5.35497	5.00497	0.923069	0.000122711	0.903223	0.00052072
441434212	NCGC00165351-02	L	1.75803	1.75803	13.9645	5.75497	5.75497	4.85497	0.926153	0.000104797	0.935345	0.000148387
490339237	NCGC00167608-01	L	1.24459	12.4459	12.4459	5.90497	4.90497	4.90497	0.898593	0.000348811	0.92828	0.000195581
490339239	NCGC00167614-01	L	11.0924	>30	>30	4.95497	na	na	0.873085	0.000844258	0.748559	0.016555
490339240	NCGC00167615-01	L	2.78629	1.56685	>30	5.55497	5.80497	na	0.944851	3.75692e-05	0.767461	0.0125297
490339244	NCGC00167619-02	L	0.098861	0.350773	1.39645	7.00498	6.45497	5.85497	0.972389	3.23076e-06	0.90163	0.000549884
490339245	NCGC00167620-01	L	9.88613	11.0924	24.8328	5.00497	4.95497	4.60497	0.982069	6.55112e-07	0.805483	0.00646933
490339249	NCGC00167627-01	L	12.4459	>30	>30	4.90497	na	na	0.692208	0.0252411	0.187485	0.669353
490339289	NCGC00402259-04	L	1.10924	12.4459	11.0924	5.95497	4.90497	4.95497	0.915258	0.00017547	0.925104	0.000223397
490339365	NCGC00640908-01	L	2.48328	>30	>30	5.60497	na	na	0.942434	4.36399e-05	0.779195	0.0104607
490339373	NCGC00655706-01	L	0.006999	0.013965	1.10924	8.15496	7.85496	5.95497	0.9592	1.25776e-05	0.574544	0.104324
490339375	NCGC00687703-01	L	8.81102	>30	>30	5.05497	na	na	0.880528	0.000665329	0.750084	0.0162139
490339222	NCGC00167591-02	M	0.350773	1.56685	1.39645	6.45497	5.80497	5.85497	0.918385	0.000153486	0.920097	0.00027829
87550940	NCGC00167592-01	M	0.785283	2.21323	2.21323	6.10497	5.65497	5.65497	0.963675	8.60376e-06	0.931861	0.000167093
490339223	NCGC00167593-01	M	0.197254	2.48328	12.4459	6.70497	5.60497	4.90497	0.885131	0.000571172	0.771478	0.0118666
490339224	NCGC00167594-01	M	3.93574	1.56685	>30	5.40497	5.80497	na	0.914352	0.000182898	0.887724	0.000874299
490339225	NCGC00167595-01	M	1.10924	11.0924	12.4459	5.95497	4.95497	4.90497	0.904913	0.000276671	0.923083	0.000243908
490339226	NCGC00167596-01	M	11.0924	>30	>30	4.95497	na	na	0.48919	0.155696	0.823842	0.00452778
490339227	NCGC00167597-01	M	1.97254	6.23773	12.4459	5.70497	5.20497	4.90497	0.962855	9.30614e-06	0.921022	0.000269093
490339228	NCGC00167598-01	M	1.75803	>30	>30	5.75497	na	na	0.956387	1.60379e-05	0.892277	0.000763646
490339229	NCGC00167599-01	M	0.49548	3.93574	3.50773	6.30497	5.40497	5.45497	0.920176	0.000140976	0.918594	0.000292877
490339230	NCGC00167600-01	M	0.881102	11.0924	3.93574	6.05497	4.95497	5.40497	0.833378	0.00241855	0.933578	0.000156654
490339231	NCGC00167601-01	M	0.881102	8.81102	9.88613	6.05497	5.05497	5.00497	0.926324	0.000103924	0.937936	0.000132231
490339233	NCGC00167603-01	M	0.350773	3.93574	7.85283	6.45497	5.40497	5.10497	0.901082	0.000316933	0.86531	0.00168153
490339234	NCGC00167604-01	M	8.81102	>30	>30	5.05497	na	na	0.768346	0.00863227	0.936767	0.000138079
490339235	NCGC00167605-01	M	11.0924	11.0924	>30	4.95497	4.95497	na	0.970103	4.33724e-06	0.912651	0.000371319
490339236	NCGC00167606-01	M	0.441597	6.99884	12.4459	6.35497	5.15497	4.90497	0.904206	0.000284839	0.858498	0.00199482
490339241	NCGC00167616-01	M	1.24459	4.41597	12.4459	5.90497	5.35497	4.90497	0.959612	1.21739e-05	0.864404	0.00172194
490339242	NCGC00167617-01	M	0.350773	2.78629	3.93574	6.45497	5.55497	5.40497	0.899963	0.000331306	0.868355	0.00154625
490339243	NCGC00167618-01	M	8.81102	>30	>30	5.05497	na	na	0.924757	0.000112338	0.899061	0.000601443
490339247	NCGC00167622-01	M	4.9548	>30	>30	5.30497	na	na	0.840818	0.00202709	0.78553	0.00932248
490339248	NCGC00167623-01	M	12.4459	>30	>30	4.90497	na	na	0.799454	0.00498046	0.328335	0.414625
387065805	NCGC00344018-01	M	1.56685	>30	>30	5.80497	na	na	0.529215	0.118009	0.571081	0.107168
490339288	NCGC00390758-02	M	11.0924	>30	>30	4.95497	na	na	0.959438	1.23703e-05	0.898182	0.00061515
24271820	NCGC00098122-01	N	0.623773	2.48328	3.93574	6.20497	5.60497	5.40497	0.934623	6.83556e-05	0.930484	0.00017948
24391956	NCGC00117377-01	N	0.278629	3.50773	3.12627	6.55497	5.45497	5.50497	0.889895	0.000481014	0.889108	0.000844258
24393571	NCGC00118992-01	N	0.019725	0.04416	0.078528	7.70498	7.35497	7.10498	0.969339	4.69719e-06	0.948917	7.54737e-05
24416501	NCGC00141118-01	N	6.23773	>30	>30	5.20497	na	na	0.901756	0.000310045	0.746976	0.0169015
490339218	NCGC00165326-02	N	0.039357	0.49548	0.623773	7.40498	6.30497	6.20497	0.846311	0.00176781	0.821833	0.00473265
490339219	NCGC00165328-03	N	1.75803	9.88613	12.4459	5.75497	5.00497	4.90497	0.9671	6.22342e-06	0.907977	0.000445427
490339221	NCGC00165760-02	N	0.078528	1.10924	1.75803	7.10498	5.95497	5.75497	0.875852	0.000774198	0.815286	0.00543957
490339232	NCGC00167602-01	N	0.881102	11.0924	7.85283	6.05497	4.95497	5.10497	0.892555	0.000439724	0.933047	0.000159594
85267118	NCGC00167607-01	N	0.139645	1.75803	3.50773	6.85497	5.75497	5.45497	0.851619	0.00154326	0.859107	0.00196235
490339246	NCGC00167621-01	N	0.881102	3.12627	7.85283	6.05497	5.50497	5.10497	0.948591	2.9283e-05	0.931317	0.000171614
24275796	NCGC00102098-01	O	0.441597	1.39645	1.24459	6.35497	5.85497	5.90497	0.939616	5.17582e-05	0.919285	0.00028792
24275798	NCGC00102100-01	O	0.441597	1.75803	0.988613	6.35497	5.75497	6.00497	0.928146	9.48437e-05	0.960764	3.52276e-05
24275800	NCGC00102102-01	O	0.441597	3.50773	2.78629	6.35497	5.45497	5.55497	0.939802	5.12901e-05	0.903355	0.000519099
24275802	NCGC00102104-01	O	0.785283	1.75803	>30	6.10497	5.75497	na	0.963942	8.47184e-06	0.861779	0.00183043
24275804	NCGC00102106-01	O	1.56685	1.97254	>30	5.80497	5.70497	na	0.914429	0.000182485	0.690165	0.0352835
24275806	NCGC00102108-01	O	3.50773	>30	>30	5.45497	na	na	0.764943	0.00908727	0.322228	0.42524
24275808	NCGC00102110-01	O	0.278629	1.56685	1.75803	6.55497	5.80497	5.75497	0.904125	0.00028498	0.897144	0.000641196
24275828	NCGC00102130-01	O	0.988613	4.9548	4.41597	6.00497	5.30497	5.35497	0.945605	3.56047e-05	0.937812	0.000132743
24275832	NCGC00102134-01	O	0.881102	6.99884	1.97254	6.05497	5.15497	5.70497	0.929554	8.87734e-05	0.944331	9.45247e-05
24275834	NCGC00102136-01	O	0.881102	>30	>30	6.05497	na	na	0.898226	0.000353792	0.741207	0.0183127
490339202	NCGC00081373-03	P	0.881102	2.21323	3.50773	6.05497	5.65497	5.45497	0.979642	1.05194e-06	0.956123	4.73047e-05
490339203	NCGC00081381-02	P	0.441597	2.48328	2.48328	6.35497	5.60497	5.60497	0.934145	6.98664e-05	0.920859	0.000270048
490339204	NCGC00081383-02	P	0.124459	0.248328	2.78629	6.90497	6.60497	5.55497	0.984437	3.70419e-07	0.887632	0.000874299
490339205	NCGC00081401-03	P	11.0924	>30	>30	4.95497	na	na	0.906454	0.000258891	0.90371	0.00051372
490339206	NCGC00081403-02	P	6.23773	12.4459	>30	5.20497	4.90497	na	0.963841	8.5177e-06	0.926614	0.000208886
24414231	NCGC00138848-01	P	0.699884	3.50773	3.93574	6.15497	5.45497	5.40497	0.971542	3.58574e-06	0.920362	0.000275218
24414309	NCGC00138926-01	P	>30	>30	>30	na	na	na	-0.294453	0.430699	-0.376668	0.33982
24414335	NCGC00138952-01	P	>30	>30	>30	na	na	na	-0.0188995	0.963183	0.050045	0.917945
24414336	NCGC00138953-01	P	1.24459	3.12627	6.99884	5.90497	5.50497	5.15497	0.977652	1.48725e-06	0.918761	0.000291238
24414399	NCGC00139016-01	P	5.55938	4.9548	>30	5.25497	5.30497	na	0.958032	1.39228e-05	0.878745	0.00115572
24414401	NCGC00139018-01	P	0.197254	0.881102	1.75803	6.70497	6.05497	5.75497	0.959319	1.2494e-05	0.869937	0.00148672
24414403	NCGC00139020-01	P	>30	>30	>30	na	na	na	0.596467	0.0686291	0.195727	0.65301
24414407	NCGC00139024-01	P	0.197254	1.10924	1.75803	6.70497	5.95497	5.75497	0.959255	1.25433e-05	0.904985	0.000494474
24414432	NCGC00139049-01	P	11.0924	>30	>30	4.95497	na	na	0.886864	0.000537132	0.548328	0.127337
24414434	NCGC00139051-01	P	0.699884	3.50773	2.21323	6.15497	5.45497	5.65497	0.962771	9.33682e-06	0.964271	3.24184e-05
24414436	NCGC00139053-01	P	>30	>30	>30	na	na	na	0.0301277	0.943827	0.0193797	0.972857
24414439	NCGC00139056-01	P	12.4459	12.4459	>30	4.90497	4.90497	na	0.946703	3.29306e-05	0.798291	0.00741802
24414504	NCGC00139121-01	P	4.9548	2.21323	>30	5.30497	5.65497	na	0.957447	1.46748e-05	0.79059	0.00853015
24414506	NCGC00139123-01	P	>30	>30	>30	na	na	na	0.249124	0.509338	-0.00454257	0.993231
24414507	NCGC00139124-01	P	>30	>30	>30	na	na	na	-0.38475	0.284818	-0.314046	0.438263
24414509	NCGC00139126-01	P	0.988613	3.93574	6.23773	6.00497	5.40497	5.20497	0.96835	5.32494e-06	0.942303	0.000106425
24414537	NCGC00139154-01	P	>30	>30	>30	na	na	na	0.311926	0.400798	0.578441	0.101231
24414554	NCGC00139171-01	P	0.881102	2.48328	4.9548	6.05497	5.60497	5.30497	0.977875	1.43704e-06	0.92688	0.000208414
24414562	NCGC00139179-01	P	>30	>30	>30	na	na	na	-0.00602548	0.987441	0.13594	0.762889
24414570	NCGC00139187-01	P	0.699884	1.56685	11.0924	6.15497	5.80497	4.95497	0.979678	1.04956e-06	0.891239	0.000791995
24414592	NCGC00139209-01	P	0.785283	1.75803	8.81102	6.10497	5.75497	5.05497	0.97405	2.5629e-06	0.926009	0.000214944
490339215	NCGC00141852-02	P	>30	>30	>30	na	na	na	0.706256	0.021185	0.430349	0.260185
490339336	NCGC00523591-01	P	0.156685	1.24459	3.50773	6.80497	5.90497	5.45497	0.942848	4.26631e-05	0.829176	0.00401961
490339337	NCGC00523592-01	P	0.785283	1.97254	11.0924	6.10497	5.70497	4.95497	0.97812	1.38074e-06	0.898894	0.000601443
490339355	NCGC00605414-01	P	1.10924	8.81102	11.0924	5.95497	5.05497	4.95497	0.958063	1.39183e-05	0.918342	0.000292949
490339356	NCGC00608115-01	P	>30	>30	>30	na	na	na	0.267896	0.476858	-0.054639	0.910491
490339357	NCGC00608116-01	P	12.4459	>30	>30	4.90497	na	na	0.901007	0.000317501	0.882316	0.00103741
490339358	NCGC00610672-01	P	>30	>30	>30	na	na	na	0.659505	0.0370168	0.101252	0.82673
490339359	NCGC00616559-01	P	9.88613	12.4459	>30	5.00497	4.90497	na	0.902761	0.000299264	0.925787	0.000216982
490339360	NCGC00624837-01	P	0.393574	0.785283	1.75803	6.40497	6.10497	5.75497	0.987887	1.45373e-07	0.962317	3.4311e-05
490339361	NCGC00626234-01	P	15.6685	12.4459	>30	4.80497	4.90497	na	0.846661	0.00175294	0.796283	0.00769258
490339367	NCGC00644764-01	P	11.0924	7.85283	13.9645	4.95497	5.10497	4.85497	0.971604	3.56632e-06	0.973	1.73541e-05
490339369	NCGC00651954-01	P	4.41597	3.50773	>30	5.35497	5.45497	na	0.94735	3.13865e-05	0.797768	0.00748608
490339370	NCGC00652352-01	P	>30	>30	>30	na	na	na	0.255145	0.499062	0.2338	0.583652
490339371	NCGC00652353-01	P	>30	>30	>30	na	na	na	0.17409	0.64927	0.23458	0.582391
490339372	NCGC00652354-01	P	>30	>30	>30	na	na	na	-0.140294	0.717035	0.146661	0.744529
24414368	NCGC00138985-01	Q	0.623773	4.41597	5.55938	6.20497	5.35497	5.25497	0.928648	9.30105e-05	0.901799	0.000548791
24414377	NCGC00138994-01	Q	0.881102	0.699884	4.9548	6.05497	6.15497	5.30497	0.995704	5.28924e-09	0.965837	2.8567e-05
24414411	NCGC00139028-01	Q	1.56685	11.0924	12.4459	5.80497	4.95497	4.90497	0.928262	9.47043e-05	0.941798	0.000109398
24414463	NCGC00139080-01	Q	11.0924	>30	>30	4.95497	na	na	0.894076	0.000415832	0.793378	0.00810655
24414464	NCGC00139081-01	Q	1.75803	1.56685	>30	5.75497	5.80497	na	0.940824	4.78747e-05	0.9116	0.000387619
24414495	NCGC00139112-01	Q	5.55938	1.97254	>30	5.25497	5.70497	na	0.909863	0.000225995	0.86214	0.00182145
24414532	NCGC00139149-01	Q	2.78629	1.75803	>30	5.55497	5.75497	na	0.942378	4.37288e-05	0.934279	0.000154779
24414572	NCGC00139189-01	Q	2.21323	1.75803	12.4459	5.65497	5.75497	4.90497	0.928226	9.47337e-05	0.947575	7.93246e-05
24414633	NCGC00139250-01	Q	1.24459	12.4459	13.9645	5.90497	4.90497	4.85497	0.918282	0.000154064	0.938739	0.000128044
24414637	NCGC00139254-01	Q	1.75803	6.23773	1.97254	5.75497	5.20497	5.70497	0.946541	3.32133e-05	0.977835	1.14095e-05
375806618	NCGC00391224-01	R	1.60703	4.52922	6.3977	5.79398	5.34398	5.19398	0.984652	3.5267e-07	0.964568	3.21401e-05
375807999	NCGC00391314-01	R	5.70195	4.03667	4.52922	5.24398	5.39398	5.34398	0.991218	4.60755e-08	0.993508	3.71913e-07
375808593	NCGC00391315-01	R	16.0703	>30	22.6999	4.79398	na	4.64398	0.921055	0.000135486	0.844418	0.00283958
375808822	NCGC00391358-01	R	7.17834	>30	25.4697	5.14398	na	4.59398	0.860488	0.00121384	0.812986	0.00566056
375803862	NCGC00401416-01	R	4.52922	7.17834	18.0312	5.34398	5.14398	4.74398	0.980041	9.85025e-07	0.950272	6.98417e-05
375802478	NCGC00401418-01	R	0.570195	5.08187	0.570195	6.24398	5.29398	6.24398	0.949606	2.70147e-05	0.96348	3.28338e-05
375801107	NCGC00421621-01	R	0.452922	0.717834	1.01397	6.34398	6.14398	5.99398	0.989995	7.40255e-08	0.986019	2.72012e-06
375799505	NCGC00421654-01	R	9.88613	>30	>30	5.00497	na	na	0.921085	0.000135486	0.801333	0.00698424
375838697	NCGC00449767-01	S	3.50773	4.41597	>30	5.45497	5.35497	na	0.995972	4.21456e-09	0.432061	0.257744
375842712	NCGC00449768-01	S	2.48328	3.12627	>30	5.60497	5.50497	na	0.997129	2.00778e-09	0.0927163	0.844066
375854816	NCGC00449769-01	S	7.85283	8.81102	>30	5.10497	5.05497	na	0.993539	1.65452e-08	0.636088	0.0620156
375868963	NCGC00449772-01	S	6.23773	7.85283	>30	5.20497	5.10497	na	0.988814	1.10206e-07	0.148649	0.740361
375862744	NCGC00449773-01	S	2.21323	1.56685	>30	5.65497	5.80497	na	0.995323	6.3906e-09	0.899206	0.000599805
375866893	NCGC00449776-01	S	6.23773	11.0924	>30	5.20497	4.95497	na	0.994839	8.47182e-09	0.108094	0.815988
375848709	NCGC00449779-01	S	3.12627	2.21323	>30	5.50497	5.65497	na	0.998295	9.35873e-10	0.109352	0.814425
375864776	NCGC00449780-01	S	7.85283	12.4459	>30	5.10497	4.90497	na	0.98198	6.65636e-07	0.305658	0.451348
375862763	NCGC00449781-01	S	6.99884	6.99884	>30	5.15497	5.15497	na	0.990331	6.43569e-08	0.862594	0.00179967
375868949	NCGC00449782-01	S	6.23773	7.85283	>30	5.20497	5.10497	na	0.986621	2.18359e-07	0.816495	0.00531202
375838629	NCGC00449783-01	S	3.50773	3.93574	>30	5.45497	5.40497	na	0.995088	7.24273e-09	0.441034	0.246121
375866845	NCGC00449784-01	S	5.55938	6.99884	>30	5.25497	5.15497	na	0.994442	1.0675e-08	0.257462	0.538424
375850765	NCGC00449786-01	S	9.88613	11.0924	>30	5.00497	4.95497	na	0.98506	3.24686e-07	0.11085	0.812046
375852784	NCGC00449788-01	S	3.93574	2.21323	>30	5.40497	5.65497	na	0.988778	1.10206e-07	0.280836	0.498107
375838662	NCGC00449789-01	S	8.81102	11.0924	>30	5.05497	4.95497	na	0.993238	1.91363e-08	0.265254	0.52506
375868978	NCGC00449790-01	S	3.50773	6.99884	>30	5.45497	5.15497	na	0.979054	1.16837e-06	0.343636	0.39024
375856796	NCGC00449791-01	S	2.48328	2.48328	>30	5.60497	5.60497	na	0.99622	3.67602e-09	0.668127	0.0446293
375852717	NCGC00449792-01	S	2.48328	2.21323	>30	5.60497	5.65497	na	0.997295	1.7271e-09	0.169097	0.706104
375868982	NCGC00449793-01	S	4.9548	5.55938	>30	5.30497	5.25497	na	0.997659	1.26646e-09	0.286779	0.486698
375862735	NCGC00449794-01	S	2.48328	1.75803	>30	5.60497	5.75497	na	0.99526	6.46313e-09	-0.0965465	0.836795
375850738	NCGC00449795-01	S	2.48328	1.56685	>30	5.60497	5.80497	na	0.995931	4.2756e-09	0.0565499	0.90731
375868977	NCGC00449796-01	S	4.41597	5.55938	>30	5.35497	5.25497	na	0.992324	2.95798e-08	0.454108	0.231097
375846736	NCGC00449799-01	S	6.99884	6.23773	>30	5.15497	5.20497	na	0.964926	7.76516e-06	0.163861	0.715978
375860729	NCGC00449800-01	S	1.75803	0.881102	>30	5.75497	6.05497	na	0.985926	2.63911e-07	0.502363	0.172576
375858766	NCGC00449804-01	S	3.12627	2.78629	>30	5.50497	5.55497	na	0.995479	5.93425e-09	0.0633101	0.896653
375864796	NCGC00449833-01	S	11.0924	6.23773	>30	4.95497	5.20497	na	0.919084	0.000148322	0.101807	0.826048
375868951	NCGC00449893-01	S	8.81102	4.9548	>30	5.05497	5.30497	na	0.986287	2.41717e-07	0.388514	0.321685
375860772	NCGC00449901-01	S	1.56685	1.56685	>30	5.80497	5.80497	na	0.99695	2.12667e-09	0.633445	0.0635409
375838686	NCGC00449902-01	S	2.48328	1.97254	>30	5.60497	5.70497	na	0.997884	1.26646e-09	0.595101	0.088798
375840656	NCGC00449903-01	S	1.75803	1.56685	>30	5.75497	5.80497	na	0.998286	9.35873e-10	0.509141	0.164913
375868932	NCGC00449904-01	S	9.88613	9.88613	>30	5.00497	5.00497	na	0.988788	1.10206e-07	0.70712	0.0289591
375844696	NCGC00449905-01	S	3.12627	2.78629	>30	5.50497	5.55497	na	0.99273	2.44008e-08	0.789978	0.0085913
375864806	NCGC00449906-01	S	1.75803	1.24459	>30	5.75497	5.90497	na	0.996546	3.09288e-09	0.174189	0.696595
375842665	NCGC00449907-01	S	3.93574	3.50773	>30	5.40497	5.45497	na	0.996325	3.60727e-09	-0.179418	0.685292
375838694	NCGC00449908-01	S	7.85283	4.9548	>30	5.10497	5.30497	na	0.996781	2.50995e-09	0.469386	0.211475
375868933	NCGC00449909-01	S	3.50773	3.50773	>30	5.45497	5.45497	na	0.997791	1.26646e-09	0.185378	0.673455
375838709	NCGC00449910-01	S	7.85283	11.0924	>30	5.10497	4.95497	na	0.992649	2.49925e-08	0.0397498	0.936184
375858797	NCGC00449911-01	S	3.50773	2.48328	>30	5.45497	5.60497	na	0.995427	5.98128e-09	0.0457342	0.926884
375852782	NCGC00449913-01	S	6.99884	3.50773	>30	5.15497	5.45497	na	0.990323	6.43569e-08	0.0364329	0.941219
375852734	NCGC00449914-01	S	0.881102	0.988613	>30	6.05497	6.00497	na	0.997949	1.26646e-09	0.0864605	0.855168
375846750	NCGC00449915-01	S	1.75803	1.10924	>30	5.75497	5.95497	na	0.995978	4.21456e-09	0.351317	0.378374
375860820	NCGC00449916-01	S	0.988613	0.555938	>30	6.00497	6.25497	na	0.992966	2.16103e-08	0.00947028	0.987505
375854734	NCGC00449917-01	S	1.75803	1.10924	>30	5.75497	5.95497	na	0.995268	6.46313e-09	0.678019	0.0403407
375840674	NCGC00449918-01	S	0.988613	0.699884	>30	6.00497	6.15497	na	0.99502	7.53357e-09	0.470192	0.210789
375850771	NCGC00449919-01	S	0.881102	0.623773	>30	6.05497	6.20497	na	0.995418	5.98128e-09	0.683108	0.0381233
375866819	NCGC00449936-01	S	9.88613	9.88613	>30	5.00497	5.00497	na	0.988833	1.10206e-07	9.06051e-05	0.999789
375854720	NCGC00449940-01	S	11.0924	13.9645	>30	4.95497	4.85497	na	0.958568	1.33078e-05	0.267929	0.520693
375856779	NCGC00449944-01	S	11.0924	15.6685	>30	4.95497	4.80497	na	0.957022	1.51586e-05	0.466429	0.215422
363676681	NCGC00168759-10 (PTC124)	T	0.00154313	0.0022	7.65	8.8116	8.65758	5.11634	0.997217	1.77302e-09	0.905889	0.000482664
4247480	NCGC00045018-01	T	0.699884	8.81102	>30	6.15497	5.05497	na	0.893231	0.000429137	0.848323	0.00261978
104223759	NCGC00058026-03	T	1.56685	11.0924	13.9645	5.80497	4.95497	4.85497	0.932848	7.44736e-05	0.904105	0.000506014
4254716	NCGC00061832-01	T	0.312627	9.88613	5.55938	6.50497	5.00497	5.25497	0.86019	0.00122334	0.825086	0.00440212
7978149	NCGC00075547-01	T	3.50773	1.75803	>30	5.45497	5.75497	na	0.866986	0.00101377	0.88033	0.00109954
7977980	NCGC00079622-01	T	1.56685	11.0924	7.85283	5.80497	4.95497	5.10497	0.926909	0.000101093	0.877534	0.00119492
7969422	NCGC00085930-01	T	0.197254	3.50773	3.93574	6.70497	5.45497	5.40497	0.865419	0.00105993	0.811919	0.00574621
24275971	NCGC00102273-01	T	1.24459	>30	>30	5.90497	na	na	0.740918	0.0131404	0.618547	0.0725764
85852878	NCGC00168096-02	T	0.197254	0.248328	15.6685	6.70497	6.60497	4.80497	0.997052	2.00778e-09	0.588414	0.0936809
490339250	NCGC00168097-02	T	4.9548	6.23773	>30	5.30497	5.20497	na	0.989784	7.9028e-08	0.710651	0.0277766
490339251	NCGC00168098-01	T	0.441597	0.555938	19.7254	6.35497	6.25497	4.70497	0.996068	4.1872e-09	0.672557	0.0427175
490339252	NCGC00168099-01	T	1.10924	1.56685	>30	5.95497	5.80497	na	0.995653	5.41252e-09	0.780266	0.0102683
104223810	NCGC00168100-03	T	6.99884	6.23773	19.7254	5.15497	5.20497	4.70497	0.981933	6.6943e-07	0.911206	0.000394012
490339253	NCGC00168101-01	T	0.785283	1.39645	19.7254	6.10497	5.85497	4.70497	0.99319	1.9481e-08	0.754569	0.0151397
490339254	NCGC00168102-02	T	1.97254	2.21323	>30	5.70497	5.65497	na	0.993862	1.44518e-08	0.533731	0.140165
490339255	NCGC00168103-02	T	0.785283	0.881102	13.9645	6.10497	6.05497	4.85497	0.99644	3.25987e-09	0.759529	0.0140977
490339256	NCGC00168104-02	T	0.110924	0.110924	12.4459	6.95497	6.95497	4.90497	0.994036	1.36042e-08	0.669977	0.0438884
490339257	NCGC00168105-01	T	12.4459	9.88613	>30	4.90497	5.00497	na	0.934982	6.71262e-05	0.627869	0.0666042
490339258	NCGC00168106-02	T	8.81102	>30	>30	5.05497	na	na	0.939369	5.23971e-05	-0.0161596	0.976189
490339259	NCGC00168758-01	T	0.312627	0.441597	12.4459	6.50497	6.35497	4.90497	0.993715	1.53129e-08	0.758307	0.014328
363676681	NCGC00168759-10	T	0.006238	0.004955	11.0924	8.20495	8.30496	4.95497	0.984202	3.93573e-07	0.432859	0.25729
490339260	NCGC00168760-01	T	0.006999	0.006999	11.0924	8.15496	8.15496	4.95497	0.985307	3.13068e-07	0.450682	0.234989
490339261	NCGC00168761-01	T	0.004416	0.005559	4.9548	8.35497	8.255	5.30497	0.979488	1.07585e-06	0.477546	0.202066
490339262	NCGC00168762-01	T	0.003508	0.006238	2.78629	8.45494	8.20495	5.55497	0.969471	4.66019e-06	0.481392	0.197004
87334014	NCGC00168763-01	T	0.006999	0.022132	12.4459	8.15496	7.65498	4.90497	0.951113	2.42977e-05	0.416796	0.277898
490339263	NCGC00168764-01	T	0.002213	0.004955	2.78629	8.65502	8.30496	5.55497	0.963897	8.48836e-06	0.441111	0.246121
490339264	NCGC00168765-01	T	0.006238	0.006999	8.81102	8.20495	8.15496	5.05497	0.988334	1.25852e-07	0.462305	0.220477
490339265	NCGC00168766-01	T	0.003936	0.006999	12.4459	8.40494	8.15496	4.90497	0.985024	3.24686e-07	0.413758	0.282045
490339266	NCGC00168767-01	T	0.002483	0.003126	1.10924	8.60502	8.50501	5.95497	0.955089	1.7856e-05	0.469439	0.211475
104223822	NCGC00168768-02	T	0.062377	0.124459	>30	7.20498	6.90497	na	0.981742	6.97413e-07	0.622979	0.0697944
490339267	NCGC00168769-01	T	0.015668	0.039357	12.4459	7.80499	7.40498	4.90497	0.984763	3.43725e-07	0.520276	0.153529
490339268	NCGC00168770-01	T	0.003508	0.006238	6.99884	8.45494	8.20495	5.15497	0.97955	1.06746e-06	0.462863	0.219903
104224035	NCGC00183594-01	T	3.50773	>30	>30	5.45497	na	na	0.94818	3.00301e-05	0.838806	0.00324476
85852884	NCGC00183910-01	T	15.6685	19.7254	>30	4.80497	4.70497	na	0.931564	7.92682e-05	0.913835	0.000353121
490339278	NCGC00250195-01	T	3.12627	0.988613	>30	5.50497	6.00497	na	0.963385	8.85038e-06	-0.859528	0.00194944
490339279	NCGC00253775-01	T	0.006999	0.007853	11.0924	8.15496	8.10496	4.95497	0.988608	1.16925e-07	0.486023	0.191389
375831051	NCGC00456905-01	U	11.0924	>30	>30	4.95497	na	na	0.817276	0.00346135	0.859328	0.00195321
375837595	NCGC00456907-01	U	6.99884	11.0924	12.4459	5.15497	4.95497	4.90497	0.974021	2.56381e-06	0.957051	4.47318e-05
375831660	NCGC00456908-01	U	4.9548	12.4459	11.0924	5.30497	4.90497	4.95497	0.951363	2.39045e-05	0.966593	2.75282e-05
375832886	NCGC00456922-01	U	9.88613	12.4459	12.4459	5.00497	4.90497	4.90497	0.978099	1.38074e-06	0.955386	4.86019e-05
375833506	NCGC00456924-01	U	9.88613	12.4459	8.81102	5.00497	4.90497	5.05497	0.944635	3.80423e-05	0.986497	2.72012e-06
375835251	NCGC00456929-01	U	3.50773	9.88613	>30	5.45497	5.00497	na	0.976206	1.87002e-06	0.858062	0.00201713
375834062	NCGC00456938-01	U	0.699884	>30	>30	6.15497	na	na	0.932603	7.55288e-05	0.95968	3.71593e-05
375829816	NCGC00456949-01	U	3.93574	13.9645	>30	5.40497	4.85497	na	0.964203	8.38002e-06	0.933549	0.000156654
375837581	NCGC00456950-01	U	3.50773	11.0924	7.85283	5.45497	4.95497	5.10497	0.976844	1.68993e-06	0.972406	1.77606e-05
375836358	NCGC00456956-01	U	5.55938	11.0924	13.9645	5.25497	4.95497	4.85497	0.975329	2.12396e-06	0.93843	0.00013025
375834712	NCGC00456958-01	U	2.48328	8.81102	5.55938	5.60497	5.05497	5.25497	0.968027	5.52754e-06	0.98145	6.17666e-06
375837587	NCGC00456960-01	U	8.81102	>30	13.9645	5.05497	na	4.85497	0.808658	0.00415769	0.932043	0.000166524
375831041	NCGC00456961-01	U	9.88613	13.9645	>30	5.00497	4.85497	na	0.928179	9.48327e-05	0.915818	0.00032298
375832875	NCGC00456962-01	U	9.88613	11.0924	>30	5.00497	4.95497	na	0.950808	2.48456e-05	0.980412	7.5044e-06
375838203	NCGC00456963-01	U	9.88613	>30	>30	5.00497	na	na	0.935212	6.65843e-05	0.963298	3.28338e-05
375838210	NCGC00456965-01	U	5.55938	11.0924	12.4459	5.25497	4.95497	4.90497	0.963017	9.15785e-06	0.968845	2.40399e-05
375838236	NCGC00456966-01	U	6.99884	13.9645	>30	5.15497	4.85497	na	0.926557	0.000102681	0.877718	0.00119023
375832268	NCGC00456968-01	U	3.50773	5.55938	>30	5.45497	5.25497	na	0.947846	3.05592e-05	0.863846	0.00174885
375836375	NCGC00456970-01	U	3.12627	6.23773	4.41597	5.50497	5.20497	5.35497	0.985027	3.24686e-07	0.974681	1.65342e-05
375837045	NCGC00456971-01	U	1.56685	6.99884	11.0924	5.80497	5.15497	4.95497	0.960687	1.11051e-05	0.936069	0.000143552
375831020	NCGC00456972-01	U	6.23773	2.78629	13.9645	5.20497	5.55497	4.85497	0.977018	1.64233e-06	0.934313	0.000154779
375835803	NCGC00456974-01	U	8.81102	>30	>30	5.05497	na	na	0.92067	0.000138162	0.896917	0.000642275
375833510	NCGC00456977-01	U	4.9548	>30	>30	5.30497	na	na	0.9324	7.63799e-05	0.928581	0.000195234
375834083	NCGC00456978-01	U	3.93574	13.9645	>30	5.40497	4.85497	na	0.9398	5.12901e-05	0.926073	0.000214933
375830406	NCGC00456979-01	U	9.88613	>30	>30	5.00497	na	na	0.882778	0.000619935	0.886828	0.000894939
375829181	NCGC00456982-01	U	6.99884	13.9645	15.6685	5.15497	4.85497	4.80497	0.94277	4.27215e-05	0.926675	0.000208886
375835850	NCGC00456986-01	U	3.12627	>30	>30	5.50497	na	na	0.839534	0.00208172	0.910687	0.000401698
375837626	NCGC00456987-01	U	9.88613	>30	>30	5.00497	na	na	0.84059	0.00203175	0.766351	0.0127382
375829232	NCGC00456988-01	U	6.99884	>30	>30	5.15497	na	na	0.819444	0.00331536	0.743146	0.0178925
375831002	NCGC00457016-01	U	11.0924	>30	>30	4.95497	na	na	0.716554	0.0184769	0.620087	0.0717063
375829227	NCGC00457018-01	U	7.85283	>30	>30	5.10497	na	na	0.864949	0.00107302	0.809681	0.00599683
375830403	NCGC00457019-01	U	9.88613	>30	>30	5.00497	na	na	0.921733	0.000131152	0.816585	0.00531077
375829784	NCGC00457046-01	U	7.85283	>30	>30	5.10497	na	na	0.947466	3.12766e-05	0.910153	0.000411035
375836386	NCGC00457070-01	U	12.4459	11.0924	24.8328	4.90497	4.95497	4.60497	0.939186	5.29364e-05	0.928253	0.000195581
375836453	NCGC00457089-01	U	8.81102	>30	>30	5.05497	na	na	0.801947	0.00474284	0.660045	0.0485571
375866088	NCGC00427636-01	V	0.988613	9.88613	8.81102	6.00497	5.00497	5.05497	0.938914	5.38731e-05	0.933824	0.000156654
375870222	NCGC00427638-01	V	1.10924	8.81102	8.81102	5.95497	5.05497	5.05497	0.950301	2.57312e-05	0.960821	3.52276e-05
375859975	NCGC00427644-01	V	0.988613	8.81102	9.88613	6.00497	5.05497	5.00497	0.927362	9.89208e-05	0.905999	0.000481561
375839921	NCGC00427646-01	V	0.49548	3.93574	1.97254	6.30497	5.40497	5.70497	0.92043	0.000139512	0.96092	3.52276e-05
375866750	NCGC00432709-01	V	0.555938	1.24459	1.56685	6.25497	5.90497	5.80497	0.980702	8.6215e-07	0.973926	1.66556e-05
375860018	NCGC00427572-01	W	1.75803	4.41597	9.88613	5.75497	5.35497	5.00497	0.969982	4.39809e-06	0.958086	4.10444e-05
375853930	NCGC00427574-01	W	3.93574	11.0924	>30	5.40497	4.95497	na	0.934731	6.7995e-05	0.961841	3.52276e-05
375855957	NCGC00427578-01	W	1.97254	5.55938	3.50773	5.70497	5.25497	5.45497	0.963588	8.66419e-06	0.96047	3.5485e-05
375859982	NCGC00427580-01	W	3.12627	13.9645	12.4459	5.50497	4.85497	4.90497	0.941915	4.49926e-05	0.955931	4.75213e-05
375866023	NCGC00427590-01	W	2.48328	4.41597	12.4459	5.60497	5.35497	4.90497	0.963673	8.60376e-06	0.921306	0.00026581
375839911	NCGC00427592-01	W	1.75803	9.88613	11.0924	5.75497	5.00497	4.95497	0.967077	6.22342e-06	0.948112	7.77492e-05
375858029	NCGC00427594-01	W	4.9548	>30	15.6685	5.30497	na	4.80497	0.960827	1.09657e-05	0.901533	0.000550743
375851963	NCGC00427596-01	W	2.78629	9.88613	12.4459	5.55497	5.00497	4.90497	0.929153	9.08436e-05	0.969458	2.3364e-05
375868114	NCGC00427598-01	W	2.78629	11.0924	13.9645	5.55497	4.95497	4.85497	0.975055	2.21038e-06	0.919825	0.000281497
375849938	NCGC00427600-01	W	2.78629	9.88613	12.4459	5.55497	5.00497	4.90497	0.962085	9.92437e-06	0.96835	2.43974e-05
375866104	NCGC00427604-01	W	1.75803	9.88613	7.85283	5.75497	5.00497	5.10497	0.942791	4.27215e-05	0.957016	4.47318e-05
375866078	NCGC00427606-01	W	1.56685	12.4459	8.81102	5.80497	4.90497	5.05497	0.931817	7.8395e-05	0.959716	3.71593e-05
375861973	NCGC00427608-01	W	1.97254	4.9548	2.78629	5.70497	5.30497	5.55497	0.97627	1.85707e-06	0.992333	5.8849e-07
375843924	NCGC00427610-01	W	1.24459	12.4459	13.9645	5.90497	4.90497	4.85497	0.891869	0.000450701	0.890007	0.000817039
375841868	NCGC00427612-01	W	2.78629	7.85283	>30	5.55497	5.10497	na	0.964876	7.78598e-06	0.938067	0.000131667
375858012	NCGC00427616-01	W	6.23773	>30	11.0924	5.20497	na	4.95497	0.944247	3.89573e-05	0.918404	0.000292949
375854003	NCGC00427620-01	W	5.55938	>30	>30	5.25497	na	na	0.935021	6.7088e-05	0.850372	0.00248193
375856033	NCGC00427622-01	W	0.881102	4.9548	4.9548	6.05497	5.30497	5.30497	0.943185	4.18539e-05	0.928319	0.000195581
375866018	NCGC00427624-01	W	3.12627	12.4459	9.88613	5.50497	4.90497	5.00497	0.935742	6.46724e-05	0.973832	1.66556e-05
375844057	NCGC00430774-01	X	4.9548	12.4459	11.0924	5.30497	4.90497	4.95497	0.951195	2.41814e-05	0.956611	4.62318e-05
375846153	NCGC00430778-01	X	0.699884	4.9548	9.88613	6.15497	5.30497	5.00497	0.931144	8.07576e-05	0.921953	0.00025909
375848133	NCGC00430780-01	X	1.24459	3.50773	3.12627	5.90497	5.45497	5.50497	0.957281	1.48871e-05	0.971655	1.8874e-05
375846157	NCGC00430790-01	X	3.93574	13.9645	9.88613	5.40497	4.85497	5.00497	0.960001	1.177e-05	0.98252	5.50801e-06
375848120	NCGC00430792-01	X	0.699884	1.75803	1.56685	6.15497	5.75497	5.80497	0.96948	4.66019e-06	0.962988	3.32409e-05
375870388	NCGC00430794-01	X	1.10924	2.21323	2.78629	5.95497	5.65497	5.55497	0.960867	1.09657e-05	0.983165	5.00196e-06
375868333	NCGC00430796-01	X	1.10924	4.9548	3.93574	5.95497	5.30497	5.40497	0.947828	3.05592e-05	0.96794	2.44622e-05
375848128	NCGC00430800-01	X	3.93574	13.9645	12.4459	5.40497	4.85497	4.90497	0.934261	6.94698e-05	0.955693	4.78914e-05
375870398	NCGC00430806-01	X	11.0924	12.4459	17.5803	4.95497	4.90497	4.75497	0.956274	1.61774e-05	0.965467	2.94809e-05
375854128	NCGC00430826-01	X	6.23773	12.4459	13.9645	5.20497	4.90497	4.85497	0.958527	1.33262e-05	0.94685	8.22234e-05
375868288	NCGC00430834-01	X	9.88613	13.9645	13.9645	5.00497	4.85497	4.85497	0.974408	2.44307e-06	0.960956	3.52276e-05
375850146	NCGC00430836-01	X	3.50773	11.0924	7.85283	5.45497	4.95497	5.10497	0.955017	1.79327e-05	0.959377	3.80578e-05
375864153	NCGC00430838-01	X	7.85283	13.9645	13.9645	5.10497	4.85497	4.85497	0.952639	2.16247e-05	0.964442	3.21875e-05
375866747	NCGC00432735-01	X	9.88613	11.0924	11.0924	5.00497	4.95497	4.95497	0.994335	1.12932e-08	0.987639	2.22889e-06
24390463	NCGC00115884-01	Y	11.0924	11.0924	>30	4.95497	4.95497	na	0.902373	0.000303136	0.766149	0.0127431
24390481	NCGC00115902-01	Y	0.988613	3.93574	12.4459	6.00497	5.40497	4.90497	0.960084	1.16986e-05	0.80665	0.00635272
24390485	NCGC00115906-01	Y	1.97254	3.93574	13.9645	5.70497	5.40497	4.85497	0.952255	2.23526e-05	0.837059	0.00337101
24390487	NCGC00115908-01	Y	9.88613	12.4459	>30	5.00497	4.90497	na	0.940792	4.78747e-05	0.531006	0.142886
24390491	NCGC00115912-01	Y	1.97254	6.99884	15.6685	5.70497	5.15497	4.80497	0.973304	2.84291e-06	0.887996	0.000872798
24390495	NCGC00115916-01	Y	1.97254	9.88613	>30	5.70497	5.00497	na	0.934367	6.9116e-05	0.847939	0.00264147
24393407	NCGC00118828-01	Z	0.441597	4.41597	4.9548	6.35497	5.35497	5.30497	0.889314	0.000491397	0.89891	0.000601443
24393424	NCGC00118845-01	Z	0.623773	1.97254	1.97254	6.20497	5.70497	5.70497	0.927044	0.000100461	0.905422	0.000489027
24393432	NCGC00118853-01	Z	0.623773	1.56685	3.93574	6.20497	5.80497	5.40497	0.963351	8.85655e-06	0.91778	0.000298188
24393490	NCGC00118911-01	Z	0.988613	11.0924	5.55938	6.00497	4.95497	5.25497	0.90021	0.00032826	0.92136	0.00026581
24393496	NCGC00118917-01	Z	1.75803	2.21323	4.9548	5.75497	5.65497	5.30497	0.965117	7.6064e-06	0.905565	0.000488467
375866205	NCGC00430100-01	A'	1.75803	3.12627	>30	5.75497	5.50497	na	0.985118	3.24686e-07	0.355616	0.371255
375850195	NCGC00430102-01	A'	0.278629	0.393574	>30	6.55497	6.40497	na	0.99458	9.72618e-09	0.572885	0.105603
375842120	NCGC00430104-01	A'	1.75803	3.12627	>30	5.75497	5.50497	na	0.993938	1.41358e-08	0.615577	0.0742937
375858145	NCGC00430106-01	A'	0.197254	0.278629	13.9645	6.70497	6.55497	4.85497	0.992702	2.45015e-08	0.76636	0.0127382
375846155	NCGC00430114-01	A'	1.10924	1.56685	13.9645	5.95497	5.80497	4.85497	0.99299	2.15738e-08	0.851725	0.00240207
375844091	NCGC00430116-01	A'	2.48328	3.50773	11.0924	5.60497	5.45497	4.95497	0.997085	2.00778e-09	0.937665	0.000133473
375842130	NCGC00430118-01	A'	1.75803	2.48328	>30	5.75497	5.60497	na	0.993887	1.44352e-08	0.694981	0.0333251
375858181	NCGC00430120-01	A'	7.85283	11.0924	12.4459	5.10497	4.95497	4.90497	0.98303	5.15181e-07	0.894884	0.000693725
375858174	NCGC00430124-01	A'	8.81102	12.4459	22.1323	5.05497	4.90497	4.65497	0.977748	1.46677e-06	0.916189	0.000319862
375844073	NCGC00430130-01	A'	0.248328	0.350773	13.9645	6.60497	6.45497	4.85497	0.995549	5.75005e-09	0.673683	0.0422529
375852137	NCGC00430136-01	A'	0.555938	0.785283	22.1323	6.25497	6.10497	4.65497	0.989277	9.64185e-08	0.713769	0.0267427
375848104	NCGC00430138-01	A'	1.75803	2.48328	13.9645	5.75497	5.60497	4.85497	0.989255	9.64185e-08	0.906177	0.000478998
375848105	NCGC00430142-01	A'	1.10924	1.75803	11.0924	5.95497	5.75497	4.95497	0.993246	1.91363e-08	0.916073	0.000320768
375842098	NCGC00430146-01	A'	1.56685	1.97254	>30	5.80497	5.70497	na	0.994739	8.85729e-09	0.950268	6.98417e-05
375868273	NCGC00430150-01	A'	0.699884	1.10924	>30	6.15497	5.95497	na	0.99095	5.10964e-08	0.355097	0.371519
375846099	NCGC00430160-01	A'	0.350773	0.441597	11.0924	6.45497	6.35497	4.95497	0.996241	3.67602e-09	0.744125	0.0176417
375868302	NCGC00430166-01	A'	0.049548	0.078528	9.88613	7.30497	7.10498	5.00497	0.987923	1.44617e-07	0.619277	0.0722071
375870444	NCGC00430168-01	A'	4.41597	11.0924	15.6685	5.35497	4.95497	4.80497	0.978365	1.3283e-06	0.923774	0.000236985
375858146	NCGC00430180-01	A'	0.623773	0.881102	12.4459	6.20497	6.05497	4.90497	0.990996	5.09845e-08	0.793878	0.00803849
375852205	NCGC00430182-01	A'	0.110924	0.156685	12.4459	6.95497	6.80497	4.90497	0.990954	5.10964e-08	0.548537	0.127266
375866243	NCGC00430188-01	A'	0.555938	0.699884	>30	6.25497	6.15497	na	0.997707	1.26646e-09	0.701313	0.0311606
375842112	NCGC00430192-01	A'	0.221323	0.350773	>30	6.65497	6.45497	na	0.991631	3.92038e-08	0.710881	0.0277281
375870423	NCGC00430196-01	A'	0.785283	1.39645	>30	6.10497	5.85497	na	0.988423	1.22597e-07	0.869856	0.00148672
375842086	NCGC00430198-01	A'	3.93574	6.23773	>30	5.40497	5.20497	na	0.992301	2.96125e-08	0.524732	0.149031
375848643	NCGC00432605-01	A'	>30	>30	>30	na	na	na	0.92542	0.000108845	0.262973	0.529129
375848664	NCGC00432607-01	A'	3.93574	2.21323	>30	5.40497	5.65497	na	0.983415	4.79842e-07	0.579456	0.100676
375840555	NCGC00432675-01	A'	1.75803	1.24459	>30	5.75497	5.90497	na	0.989831	7.81415e-08	0.546901	0.12869
375844615	NCGC00432687-01	A'	0.003508	0.006238	11.0924	8.45494	8.20495	4.95497	0.98692	2.00377e-07	0.450148	0.235293
375841285	NCGC00473984-01	B'	1.75803	1.56685	>30	5.75497	5.80497	na	0.996935	2.12667e-09	0.728402	0.0218722
375855150	NCGC00474207-01	B'	3.93574	3.93574	>30	5.40497	5.40497	na	0.993385	1.78424e-08	0.735304	0.0199601
375837290	NCGC00475004-01	B'	8.81102	11.0924	>30	5.05497	4.95497	na	0.945405	3.61005e-05	0.371532	0.348188
375832579	NCGC00475006-01	B'	4.41597	4.41597	>30	5.35497	5.35497	na	0.995538	5.75005e-09	0.544678	0.130596
24416180	NCGC00140797-01	C'	2.48328	4.9548	>30	5.60497	5.30497	na	0.97612	1.89121e-06	-0.833149	0.00367896
24416182	NCGC00140799-01	C'	3.12627	11.0924	>30	5.50497	4.95497	na	0.97719	1.61265e-06	-0.772381	0.0117501
24416186	NCGC00140803-01	C'	4.9548	6.23773	>30	5.30497	5.20497	na	0.992197	3.06882e-08	-0.517242	0.156587
24416188	NCGC00140805-01	C'	3.93574	11.0924	>30	5.40497	4.95497	na	0.984007	4.1034e-07	0.119967	0.793203
99455360	MLS000418033-02		16.0099	>30	>30	4.79561	na	na	0.94374	4.02642e-05	0.696908	0.0326376
434294364	MLS000530214-02		0.055594	0.049548	12.4459	7.25497	7.30497	4.90497	0.997278	1.7271e-09	0.59266	0.0902722
170464640	NCGC00015061-13		>30	>30	>30	na	na	na	0.713915	0.0191222	0.583653	0.0973908
375849855	NCGC00019120-02		>30	>30	>30	na	na	na	0.72313	0.0168533	0.366643	0.355133
375861555	NCGC00027933-02		>30	>30	>30	na	na	na	0.184373	0.63201	0.152682	0.732508
848269	NCGC00035901-01		0.988613	3.50773	3.93574	6.00497	5.45497	5.40497	0.955388	1.74823e-05	0.918833	0.000291085
3715947	NCGC00042506-01		0.49548	1.75803	1.56685	6.30497	5.75497	5.80497	0.941804	4.50678e-05	0.961319	3.52276e-05
858954	NCGC00070724-01		0.623773	2.48328	4.41597	6.20497	5.60497	5.35497	0.950948	2.46e-05	0.896165	0.000659626
7977027	NCGC00075852-01		5.55938	11.0924	13.9645	5.25497	4.95497	4.85497	0.973047	2.94025e-06	0.910021	0.000412417
7974876	NCGC00079657-01		1.24459	4.41597	5.55938	5.90497	5.35497	5.25497	0.964423	8.21281e-06	0.942221	0.000106507
7975271	NCGC00080518-01		1.10924	11.0924	13.9645	5.95497	4.95497	4.85497	0.899635	0.000335536	0.849645	0.00252877
17389436	NCGC00091147-01		2.48328	12.4459	12.4459	5.60497	4.90497	4.90497	0.943087	4.20751e-05	0.923523	0.000238695
24271794	NCGC00098096-01		12.4459	>30	>30	4.90497	na	na	-0.0421119	0.919954	-0.310552	0.444186
24271797	NCGC00098099-01		6.99884	>30	>30	5.15497	na	na	0.436522	0.216158	0.392042	0.316085
24271818	NCGC00098120-01		3.50773	1.97254	>30	5.45497	5.70497	na	0.826791	0.00281905	0.261511	0.530915
24271852	NCGC00098154-01		>30	>30	>30	na	na	na	-0.0360915	0.932049	-0.111905	0.810141
490339207	NCGC00098202-02		3.50773	15.6685	6.23773	5.45497	4.80497	5.20497	0.948112	3.01286e-05	0.956293	4.6959e-05
24271902	NCGC00098204-01		>30	>30	>30	na	na	na	-0.186802	0.627632	0.0576097	0.906159
24271908	NCGC00098210-01		6.23773	>30	>30	5.20497	na	na	0.911534	0.000209306	0.770781	0.0119201
24271963	NCGC00098265-01		13.9645	>30	>30	4.85497	na	na	0.607867	0.062151	0.676057	0.0411572
24271981	NCGC00098283-01		3.50773	>30	>30	5.45497	na	na	0.652832	0.0396752	0.584367	0.096876
24272018	NCGC00098320-01		11.0924	>30	>30	4.95497	na	na	0.632643	0.0490035	0.542039	0.13312
24272021	NCGC00098323-01		0.248328	0.555938	>30	6.60497	6.25497	na	0.966958	6.26648e-06	0.918094	0.000295895
24272038	NCGC00098340-01		>30	>30	>30	na	na	na	0.327391	0.37479	-0.441293	0.246121
24272053	NCGC00098355-01		>30	>30	>30	na	na	na	0.128237	0.743613	-0.154776	0.72931
24272162	NCGC00098464-01		12.4459	>30	>30	4.90497	na	na	0.588445	0.0734119	0.536383	0.138191
24272164	NCGC00098466-01		0.08811	0.078528	12.4459	7.05497	7.10498	4.90497	0.997535	1.43795e-09	0.546452	0.128864
24272170	NCGC00098472-01		2.78629	6.23773	7.85283	5.55497	5.20497	5.10497	0.978445	1.31367e-06	0.954994	5.0132e-05
24272177	NCGC00098479-01		>30	>30	>30	na	na	na	0.209279	0.582025	-0.157373	0.725506
24272209	NCGC00098511-01		0.393574	3.93574	1.39645	6.40497	5.40497	5.85497	0.924803	0.000112236	0.955421	4.86019e-05
24272292	NCGC00098594-01		12.4459	>30	>30	4.90497	na	na	-0.886807	0.000537528	-0.735317	0.0199601
24272294	NCGC00098596-01		>30	>30	>30	na	na	na	-0.034755	0.934494	-0.382419	0.331288
24272360	NCGC00098662-01		>30	>30	>30	na	na	na	-0.290977	0.436677	-0.672374	0.0427544
24272424	NCGC00098726-01		>30	>30	>30	na	na	na	-0.0279524	0.946958	-0.182333	0.680105
24272481	NCGC00098783-01		>30	>30	>30	na	na	na	-0.107754	0.787047	0.0773952	0.871648
24272583	NCGC00098885-01		9.88613	>30	>30	5.00497	na	na	0.622059	0.0543363	0.00433987	0.993231
24272603	NCGC00098905-01		>30	>30	>30	na	na	na	-0.184485	0.63201	-0.0709759	0.88164
24272607	NCGC00098909-01		12.4459	>30	>30	4.90497	na	na	0.874695	0.000803537	0.828074	0.00411041
24272642	NCGC00098944-01		17.5803	>30	>30	4.75497	na	na	-0.796996	0.00523498	-0.865286	0.00168153
24272657	NCGC00098959-01		6.99884	>30	>30	5.15497	na	na	0.490511	0.154533	0.516087	0.157493
24272672	NCGC00098974-01		5.55938	>30	>30	5.25497	na	na	0.796166	0.00531888	0.772003	0.0117926
24272738	NCGC00099040-01		6.23773	>30	>30	5.20497	na	na	0.868963	0.000954144	0.828413	0.00408854
24272779	NCGC00099081-01		0.699884	0.221323	>30	6.15497	6.65497	na	0.926837	0.000101156	0.648602	0.0547988
24272830	NCGC00099132-01		>30	>30	>30	na	na	na	0.512733	0.133024	0.0805433	0.866088
24273048	NCGC00099350-01		9.88613	>30	>30	5.00497	na	na	0.794524	0.0054747	0.790326	0.00854637
24273064	NCGC00099366-01		6.23773	>30	>30	5.20497	na	na	0.724121	0.0166448	0.631371	0.0646991
24273066	NCGC00099368-01		1.97254	1.56685	>30	5.70497	5.80497	na	0.959174	1.25776e-05	0.933896	0.000156654
24273068	NCGC00099370-01		3.12627	2.48328	>30	5.50497	5.60497	na	0.961981	9.97947e-06	0.916739	0.000312789
24273070	NCGC00099372-01		2.21323	1.56685	>30	5.65497	5.80497	na	0.970248	4.26237e-06	0.952348	6.12263e-05
24273095	NCGC00099397-01		6.99884	>30	>30	5.15497	na	na	0.229502	0.545091	-0.501462	0.173327
490339208	NCGC00099426-02		0.881102	12.4459	6.23773	6.05497	4.90497	5.20497	0.915745	0.000172254	0.946478	8.37739e-05
24273127	NCGC00099429-01		13.9645	>30	>30	4.85497	na	na	0.677303	0.0301719	0.806402	0.00637586
24273278	NCGC00099580-01		11.0924	>30	>30	4.95497	na	na	0.818705	0.00336481	0.688128	0.0360185
24273372	NCGC00099674-01		1.39645	>30	>30	5.85497	na	na	0.825893	0.00286723	0.803704	0.00668716
24273470	NCGC00099772-01		9.88613	>30	>30	5.00497	na	na	0.175449	0.64727	-0.687579	0.0362217
24273592	NCGC00099894-01		12.4459	15.6685	>30	4.90497	4.80497	na	0.971769	3.49005e-06	0.0191283	0.972857
24273766	NCGC00100068-01		0.785283	2.21323	>30	6.10497	5.65497	na	0.948233	2.99673e-05	0.890174	0.00081575
24273810	NCGC00100112-01		11.0924	>30	>30	4.95497	na	na	0.657528	0.0377564	0.367496	0.35458
24274065	NCGC00100367-01		0.175803	0.248328	11.0924	6.75497	6.60497	4.95497	0.993996	1.37747e-08	0.770351	0.0119938
24274114	NCGC00100416-01		12.4459	12.4459	>30	4.90497	4.90497	na	0.948027	3.02722e-05	-0.349062	0.380473
24274123	NCGC00100425-01		9.88613	>30	>30	5.00497	na	na	0.788042	0.00616092	-0.189873	0.66454
24274306	NCGC00100608-01		3.93574	13.9645	8.81102	5.40497	4.85497	5.05497	0.971087	3.79939e-06	0.9727	1.73541e-05
24274460	NCGC00100762-01		9.88613	>30	>30	5.00497	na	na	0.751597	0.0112589	0.717568	0.0254469
24274466	NCGC00100768-01		>30	>30	>30	na	na	na	-0.233755	0.537895	0.210605	0.625416
24274486	NCGC00100788-01		12.4459	>30	>30	4.90497	na	na	0.576859	0.0811791	-0.0171656	0.974551
24274694	NCGC00100996-01		>30	17.5803	>30	na	4.75497	na	0.783439	0.00667612	0.600242	0.0849562
24274730	NCGC00101032-01		12.4459	11.0924	>30	4.90497	4.95497	na	0.968296	5.34402e-06	-0.0174359	0.974551
24274999	NCGC00101301-01		12.4459	>30	>30	4.90497	na	na	0.767109	0.00879485	0.834617	0.00356365
24275682	NCGC00101984-01		>30	>30	>30	na	na	na	0.00780025	0.984037	0.0144955	0.979349
24275700	NCGC00102002-01		>30	>30	>30	na	na	na	0.478613	0.16713	-0.161447	0.718148
24275702	NCGC00102004-01		>30	>30	>30	na	na	na	0.269394	0.474643	-0.0738358	0.877498
490339209	NCGC00102006-02		15.6685	>30	>30	4.80497	na	na	0.00392083	0.991609	-0.376611	0.33982
24275795	NCGC00102097-01		11.0924	>30	>30	4.95497	na	na	0.409448	0.250423	0.535445	0.138907
24275797	NCGC00102099-01		1.56685	>30	>30	5.80497	na	na	0.595403	0.0692516	0.289629	0.481959
24275799	NCGC00102101-01		>30	>30	>30	na	na	na	0.237087	0.531342	0.521337	0.15246
24275801	NCGC00102103-01		>30	>30	>30	na	na	na	-0.595307	0.0692516	-0.409602	0.288186
24276057	NCGC00102359-01		>30	>30	>30	na	na	na	0.289085	0.439002	0.0816659	0.864054
24276059	NCGC00102361-01		6.23773	>30	>30	5.20497	na	na	0.76088	0.00971032	0.578249	0.101283
24276061	NCGC00102363-01		>30	>30	>30	na	na	na	0.0987324	0.806322	0.259752	0.533838
24276063	NCGC00102365-01		>30	>30	>30	na	na	na	-0.193254	0.615372	-0.149296	0.739419
24276065	NCGC00102367-01		>30	>30	>30	na	na	na	0.25024	0.507878	0.0213798	0.969731
24276089	NCGC00102391-01		>30	>30	>30	na	na	na	0.272738	0.469131	0.427734	0.263533
24276129	NCGC00102431-01		3.50773	>30	>30	5.45497	na	na	0.908687	0.000236804	0.805407	0.00646933
24276193	NCGC00102495-01		9.88613	8.81102	>30	5.00497	5.05497	na	0.913073	0.000194494	0.879531	0.00112634
24276234	NCGC00102536-01		12.4459	>30	>30	4.90497	na	na	0.511912	0.133721	-0.126626	0.783509
24276253	NCGC00102555-01		>30	>30	>30	na	na	na	-0.614626	0.0584109	-0.551251	0.124838
24276255	NCGC00102557-01		>30	>30	>30	na	na	na	0.165925	0.665984	-0.539431	0.135491
24276272	NCGC00102574-01		>30	>30	>30	na	na	na	0.695777	0.0241634	0.904801	0.000497236
24276323	NCGC00102625-01		>30	>30	>30	na	na	na	0.291973	0.435118	0.0842157	0.859245
24276535	NCGC00102837-01		>30	>30	>30	na	na	na	0.230279	0.543894	-0.062139	0.898751
24276605	NCGC00102907-01		>30	>30	>30	na	na	na	0.681214	0.0288306	0.655898	0.0506628
24276701	NCGC00103003-01		>30	>30	>30	na	na	na	0.79495	0.00544015	-0.0915082	0.846321
24276726	NCGC00103028-01		9.88613	>30	>30	5.00497	na	na	0.232984	0.539078	0.116724	0.800409
24276728	NCGC00103030-01		>30	>30	>30	na	na	na	-0.213742	0.575059	-0.342219	0.391867
24276730	NCGC00103032-01		>30	>30	>30	na	na	na	-0.209232	0.582025	0.071752	0.880458
24276732	NCGC00103034-01		>30	>30	>30	na	na	na	-0.264207	0.483896	0.254026	0.545086
24276734	NCGC00103036-01		>30	>30	>30	na	na	na	-0.550104	0.100602	-0.451832	0.23376
24276736	NCGC00103038-01		>30	>30	>30	na	na	na	0.0403492	0.923413	-0.241836	0.567454
24276738	NCGC00103040-01		>30	>30	>30	na	na	na	-0.0271698	0.948084	0.677092	0.0407443
24276752	NCGC00103054-01		6.23773	12.4459	13.9645	5.20497	4.90497	4.85497	0.8814	0.000648314	0.941611	0.000110348
24276756	NCGC00103058-01		>30	>30	>30	na	na	na	0.450945	0.199172	0.349786	0.380177
24276758	NCGC00103060-01		>30	>30	>30	na	na	na	0.153665	0.689363	0.413933	0.282042
24276760	NCGC00103062-01		>30	>30	>30	na	na	na	0.444276	0.20705	-0.428319	0.262871
24266851	NCGC00103154-01		11.0924	>30	>30	4.95497	na	na	0.810646	0.00398849	0.847485	0.00266599
24266857	NCGC00103160-01		>30	>30	>30	na	na	na	0.542556	0.106597	0.551146	0.124838
24266865	NCGC00103168-01		>30	>30	>30	na	na	na	0.25635	0.497423	0.465804	0.215893
24266890	NCGC00103193-01		9.88613	>30	>30	5.00497	na	na	0.633769	0.0485637	0.425895	0.266204
24266892	NCGC00103195-01		>30	>30	>30	na	na	na	-0.270356	0.47311	-0.0114598	0.983569
24266914	NCGC00103217-01		>30	>30	>30	na	na	na	0.154789	0.687358	0.141006	0.755054
24266937	NCGC00103240-01		12.4459	>30	>30	4.90497	na	na	0.591953	0.0712619	0.458663	0.224841
24267003	NCGC00103306-01		1.39645	>30	>30	5.85497	na	na	0.770029	0.00839442	0.861949	0.00182458
24267015	NCGC00103318-01		7.85283	>30	>30	5.10497	na	na	0.918085	0.00015516	0.869685	0.00148993
490339210	NCGC00103336-02		>30	>30	>30	na	na	na	0.351041	0.336077	0.425567	0.266456
24267802	NCGC00104457-01		11.0924	>30	>30	4.95497	na	na	0.637742	0.0465886	0.418007	0.276481
24268283	NCGC00104938-01		11.0924	>30	>30	4.95497	na	na	0.756323	0.0104726	0.880632	0.00109017
24268308	NCGC00104963-01		5.55938	>30	>30	5.25497	na	na	0.731864	0.0149829	-0.245955	0.558684
24268556	NCGC00105211-01		>30	>30	>30	na	na	na	0.115698	0.770333	0.0308155	0.953156
24268923	NCGC00105578-01		9.88613	>30	>30	5.00497	na	na	0.550069	0.100602	0.869374	0.00150201
24269126	NCGC00105781-01		2.48328	>30	>30	5.60497	na	na	0.780521	0.0070342	0.639202	0.060206
24269232	NCGC00105887-01		12.4459	>30	>30	4.90497	na	na	0.629368	0.0505715	0.326922	0.417054
24269913	NCGC00106568-01		11.0924	>30	>30	4.95497	na	na	0.901423	0.000312828	0.812713	0.00568528
24269945	NCGC00106600-01		17.5803	>30	>30	4.75497	na	na	0.852377	0.0015158	0.888941	0.000845801
24269997	NCGC00106652-01		11.0924	>30	>30	4.95497	na	na	0.742391	0.0129153	0.654769	0.0511845
24270021	NCGC00106676-01		11.0924	>30	>30	4.95497	na	na	0.791835	0.0057564	0.497301	0.178035
24270178	NCGC00106833-01		12.4459	>30	>30	4.90497	na	na	0.42751	0.227199	0.546696	0.128756
24270231	NCGC00106886-01		12.4459	>30	>30	4.90497	na	na	0.345978	0.344468	-0.0597637	0.902393
24270313	NCGC00106968-01		>30	>30	>30	na	na	na	0.244802	0.516998	0.402621	0.29929
24270648	NCGC00107303-01		4.9548	>30	>30	5.30497	na	na	0.670051	0.0328537	0.522056	0.151792
24270745	NCGC00107400-01		>30	>30	>30	na	na	na	-0.0579864	0.887988	-0.324937	0.42024
24270747	NCGC00107402-01		15.6685	>30	>30	4.80497	na	na	0.0506543	0.902565	0.361448	0.362857
24271058	NCGC00107713-01		3.12627	8.81102	4.41597	5.50497	5.05497	5.35497	0.983253	4.91703e-07	0.985972	2.72012e-06
24271070	NCGC00107725-01		12.4459	12.4459	13.9645	4.90497	4.90497	4.85497	0.850685	0.00157901	0.890057	0.000817039
24271477	NCGC00108132-01		>30	>30	>30	na	na	na	0.618415	0.0562799	0.484417	0.193123
24271726	NCGC00108381-01		>30	>30	>30	na	na	na	0.15247	0.691524	0.303671	0.455042
24398317	NCGC00108483-01		12.4459	>30	>30	4.90497	na	na	0.58978	0.072649	0.539422	0.135491
24384008	NCGC00109429-01		13.9645	>30	>30	4.85497	na	na	0.474501	0.171735	0.516668	0.157092
24384992	NCGC00110413-01		12.4459	>30	>30	4.90497	na	na	0.613527	0.0589402	0.574531	0.104324
24385411	NCGC00110832-01		9.88613	7.85283	>30	5.00497	5.10497	na	0.915877	0.000171655	0.586576	0.0951662
24385429	NCGC00110850-01		3.50773	13.9645	>30	5.45497	4.85497	na	0.944394	3.85983e-05	0.536921	0.137757
24385433	NCGC00110854-01		3.12627	6.23773	>30	5.50497	5.20497	na	0.991646	3.92038e-08	0.251503	0.548747
24385999	NCGC00111420-01		1.10924	>30	>30	5.95497	na	na	0.953274	2.06461e-05	0.98234	5.50801e-06
24386074	NCGC00111495-01		9.88613	>30	>30	5.00497	na	na	0.569359	0.086335	0.45371	0.231444
24386183	NCGC00111604-01		7.85283	>30	>30	5.10497	na	na	0.644099	0.0436045	0.792892	0.00815903
375839470	NCGC00112026-02		>30	>30	>30	na	na	na	-0.0690705	0.867847	0.018702	0.973129
24386911	NCGC00112332-01		0.035077	0.069988	2.48328	7.45498	7.15498	5.60497	0.984132	3.98805e-07	0.660736	0.0482732
24387091	NCGC00112512-01		2.78629	>30	>30	5.55497	na	na	0.902844	0.000299084	0.948145	7.77492e-05
24387143	NCGC00112564-01		11.0924	>30	>30	4.95497	na	na	0.570012	0.0859243	0.378894	0.336672
24387173	NCGC00112594-01		7.85283	>30	>30	5.10497	na	na	0.563844	0.0900557	0.5345	0.139633
24387437	NCGC00112858-01		15.6685	>30	>30	4.80497	na	na	0.160628	0.675782	-0.152705	0.732508
24387654	NCGC00113075-01		5.55938	>30	>30	5.25497	na	na	0.963223	8.9634e-06	0.695391	0.0331928
24388002	NCGC00113423-01		6.99884	8.81102	>30	5.15497	5.05497	na	0.987635	1.58218e-07	0.538729	0.13609
24388007	NCGC00113428-01		11.0924	>30	>30	4.95497	na	na	0.320686	0.385981	0.593551	0.0896314
24388075	NCGC00113496-01		13.9645	>30	>30	4.85497	na	na	0.43274	0.220662	0.642201	0.0584272
24388160	NCGC00113581-01		>30	>30	>30	na	na	na	0.398747	0.265321	-0.13621	0.762889
24388191	NCGC00113612-01		>30	>30	>30	na	na	na	0.564769	0.0895089	0.279803	0.49942
24388254	NCGC00113675-01		3.50773	>30	>30	5.45497	na	na	0.962689	9.39642e-06	0.960867	3.52276e-05
24388387	NCGC00113808-01		>30	>30	>30	na	na	na	0.74952	0.0115872	-0.158192	0.724754
24388897	NCGC00114318-01		2.48328	1.39645	>30	5.60497	5.85497	na	0.786774	0.00630872	0.778349	0.0106105
24388899	NCGC00114320-01		2.78629	>30	>30	5.55497	na	na	0.931378	7.98602e-05	0.901891	0.000548076
24389362	NCGC00114783-01		8.81102	5.55938	>30	5.05497	5.25497	na	0.948432	2.9611e-05	0.363424	0.360439
24389443	NCGC00114864-01		0.623773	7.85283	3.93574	6.20497	5.10497	5.40497	0.910499	0.00021985	0.927091	0.000206884
24389667	NCGC00115088-01		0.785283	>30	>30	6.10497	na	na	0.909077	0.000233577	0.685969	0.036918
24389702	NCGC00115123-01		11.0924	>30	>30	4.95497	na	na	0.601598	0.0657306	-0.103971	0.822793
24389703	NCGC00115124-01		>30	>30	>30	na	na	na	-0.365886	0.31266	-0.219852	0.607242
24389735	NCGC00115156-01		0.881102	3.12627	9.88613	6.05497	5.50497	5.00497	0.969625	4.59735e-06	0.904524	0.000502123
24390188	NCGC00115609-01		6.99884	>30	>30	5.15497	na	na	0.777174	0.00743144	0.811328	0.00580201
24390691	NCGC00116112-01		4.9548	>30	>30	5.30497	na	na	0.932174	7.70544e-05	0.962112	3.47427e-05
24390702	NCGC00116123-01		>30	>30	>30	na	na	na	0.485865	0.15923	0.172021	0.700596
24391179	NCGC00116600-01		0.699884	>30	>30	6.15497	na	na	0.891643	0.000454113	0.594038	0.0893325
24391209	NCGC00116630-01		4.41597	>30	>30	5.35497	na	na	0.802177	0.0047254	0.764611	0.0130514
24391227	NCGC00116648-01		>30	>30	>30	na	na	na	0.804879	0.0044762	0.156533	0.726307
24391710	NCGC00117131-01		11.0924	>30	>30	4.95497	na	na	0.783282	0.00668858	0.835249	0.00352401
24391732	NCGC00117153-01		11.0924	>30	>30	4.95497	na	na	0.840203	0.00204765	0.86709	0.00159722
24391766	NCGC00117187-01		17.5803	>30	15.6685	4.75497	na	4.80497	0.864251	0.00109555	0.925396	0.000221217
24391861	NCGC00117282-01		12.4459	>30	>30	4.90497	na	na	-0.506543	0.138776	-0.661099	0.0482232
24392827	NCGC00118248-01		>30	>30	>30	na	na	na	0.263848	0.484219	0.202348	0.640816
24392913	NCGC00118334-01		11.0924	12.4459	>30	4.95497	4.90497	na	0.973163	2.89736e-06	0.0216463	0.969731
24392914	NCGC00118335-01		11.0924	>30	>30	4.95497	na	na	-0.603315	0.0649039	-0.660665	0.0482732
24392918	NCGC00118339-01		15.6685	>30	>30	4.80497	na	na	-0.280002	0.456257	-0.396209	0.31005
24392989	NCGC00118410-01		2.48328	4.41597	12.4459	5.60497	5.35497	4.90497	0.971031	3.80014e-06	0.958466	4.06387e-05
24393017	NCGC00118438-01		0.555938	1.75803	5.55938	6.25497	5.75497	5.25497	0.962228	9.82377e-06	0.904193	0.000505435
24393256	NCGC00118677-01		9.88613	>30	15.6685	5.00497	na	4.80497	0.841542	0.00199064	0.8454	0.00278939
24393549	NCGC00118970-01		5.55938	9.88613	13.9645	5.25497	5.00497	4.85497	0.987604	1.58737e-07	0.978956	9.44188e-06
24393551	NCGC00118972-01		7.85283	>30	>30	5.10497	na	na	0.779963	0.00709273	0.938271	0.000130419
24393569	NCGC00118990-01		9.88613	>30	>30	5.00497	na	na	0.821283	0.00318283	0.83489	0.00354545
490339211	NCGC00118994-02		>30	>30	>30	na	na	na	-0.245141	0.516721	-0.466294	0.215422
24393575	NCGC00118996-01		2.21323	2.21323	12.4459	5.65497	5.65497	4.90497	0.989045	1.03331e-07	0.939913	0.000120017
24393577	NCGC00118998-01		>30	>30	>30	na	na	na	-0.0704992	0.865134	0.32927	0.413545
24393673	NCGC00119094-01		5.55938	>30	>30	5.25497	na	na	0.784707	0.00653537	0.534843	0.139413
24393706	NCGC00119127-01		>30	>30	>30	na	na	na	0.0443898	0.915971	0.103494	0.823287
24393708	NCGC00119129-01		>30	>30	>30	na	na	na	-0.0663327	0.872315	0.297178	0.466878
24393710	NCGC00119131-01		>30	>30	>30	na	na	na	0.387846	0.280501	0.362323	0.361798
24393728	NCGC00119149-01		8.81102	>30	>30	5.05497	na	na	0.0534877	0.896564	-0.232849	0.584786
24393730	NCGC00119151-01		>30	>30	>30	na	na	na	-0.316892	0.392614	-0.223876	0.600513
124892055	NCGC00119153-02		9.88613	>30	>30	5.00497	na	na	0.7912	0.00581369	0.232367	0.585368
24393734	NCGC00119155-01		>30	>30	>30	na	na	na	0.212729	0.576774	-0.216369	0.614749
24393736	NCGC00119157-01		8.81102	>30	>30	5.05497	na	na	-0.00847914	0.983187	-0.371499	0.348188
24393738	NCGC00119159-01		11.0924	>30	>30	4.95497	na	na	0.765466	0.00902406	0.15741	0.725506
24393740	NCGC00119161-01		11.0924	>30	>30	4.95497	na	na	0.316168	0.393614	0.115387	0.803
24393742	NCGC00119163-01		15.6685	>30	>30	4.80497	na	na	-0.469119	0.177765	0.684224	0.0376424
24393751	NCGC00119172-01		4.41597	>30	>30	5.35497	na	na	0.0783812	0.84718	0.461054	0.221821
24393760	NCGC00119181-01		>30	>30	>30	na	na	na	0.598781	0.0673969	-0.181147	0.682344
24393762	NCGC00119183-01		>30	>30	>30	na	na	na	-0.341751	0.351203	0.0821268	0.863622
24393764	NCGC00119185-01		9.88613	11.0924	>30	5.00497	4.95497	na	0.901901	0.000309012	0.495007	0.180592
24393801	NCGC00119222-01		4.9548	1.97254	2.78629	5.30497	5.70497	5.55497	0.965217	7.5379e-06	0.969143	2.39682e-05
24393810	NCGC00119231-01		2.48328	>30	>30	5.60497	na	na	0.835635	0.00229968	0.73813	0.0191904
24393861	NCGC00119282-01		15.6685	>30	>30	4.80497	na	na	0.713281	0.019274	0.681399	0.0388954
24393996	NCGC00119417-01		11.0924	13.9645	>30	4.95497	4.85497	na	0.815368	0.00360326	0.826835	0.00422657
24395424	NCGC00120845-01		13.9645	>30	>30	4.85497	na	na	-0.240696	0.524671	-0.122504	0.789797
24395737	NCGC00121158-01		>30	>30	>30	na	na	na	-0.26327	0.484983	-0.540381	0.13476
24396839	NCGC00122260-01		9.88613	13.9645	>30	5.00497	4.85497	na	0.918095	0.00015516	0.577696	0.101664
24396856	NCGC00122277-01		13.9645	>30	>30	4.85497	na	na	0.410421	0.249231	0.274631	0.508593
24397901	NCGC00123322-01		3.12627	12.4459	12.4459	5.50497	4.90497	4.90497	0.934586	6.8382e-05	0.933582	0.000156654
24397959	NCGC00123380-01		3.12627	>30	>30	5.50497	na	na	0.729338	0.015533	0.316833	0.433399
24397961	NCGC00123382-01		>30	>30	>30	na	na	na	0.566255	0.0884491	0.039043	0.936841
24399037	NCGC00123654-01		11.0924	>30	>30	4.95497	na	na	0.734765	0.0143791	0.507904	0.166246
24399097	NCGC00123714-01		8.81102	11.0924	>30	5.05497	4.95497	na	0.959831	1.1956e-05	0.712222	0.0272521
24399105	NCGC00123722-01		>30	>30	>30	na	na	na	0.882227	0.00063172	0.0762632	0.87301
24399225	NCGC00123842-01		0.623773	9.88613	3.93574	6.20497	5.00497	5.40497	0.870271	0.000917239	0.950552	6.9627e-05
24399227	NCGC00123844-01		0.393574	1.75803	1.39645	6.40497	5.75497	5.85497	0.948875	2.86474e-05	0.932222	0.000165304
24399361	NCGC00123978-01		0.699884	1.56685	1.39645	6.15497	5.80497	5.85497	0.966241	6.7743e-06	0.971296	1.8874e-05
490339212	NCGC00124034-02		>30	>30	>30	na	na	na	0.807175	0.00427943	0.794999	0.00788398
24400036	NCGC00124653-01		4.9548	11.0924	12.4459	5.30497	4.95497	4.90497	0.980505	8.91788e-07	0.963139	3.30508e-05
24401044	NCGC00125661-01		2.78629	>30	>30	5.55497	na	na	0.817459	0.00345511	0.758109	0.0143539
24402289	NCGC00126906-01		0.555938	2.48328	3.93574	6.25497	5.60497	5.40497	0.960938	1.09319e-05	0.937066	0.000136533
24402313	NCGC00126930-01		1.56685	8.81102	11.0924	5.80497	5.05497	4.95497	0.9528	2.14164e-05	0.948544	7.67193e-05
24403284	NCGC00127901-01		1.75803	4.41597	12.4459	5.75497	5.35497	4.90497	0.938801	5.41274e-05	0.899578	0.000591833
24403991	NCGC00128608-01		5.55938	6.23773	>30	5.25497	5.20497	na	0.96278	9.33682e-06	0.360768	0.363657
24404021	NCGC00128638-01		11.0924	>30	>30	4.95497	na	na	0.725595	0.0163382	0.544215	0.130938
24404431	NCGC00129048-01		>30	>30	>30	na	na	na	0.496274	0.148584	-0.00735931	0.990235
24405261	NCGC00129878-01		6.23773	4.9548	>30	5.20497	5.30497	na	0.870992	0.000898334	0.308087	0.447176
24405788	NCGC00130405-01		12.4459	>30	>30	4.90497	na	na	0.767893	0.00868284	0.741877	0.0181745
24405887	NCGC00130504-01		6.99884	12.4459	>30	5.15497	4.90497	na	0.981683	7.03327e-07	0.758376	0.014328
24406002	NCGC00130619-01		6.99884	9.88613	>30	5.15497	5.00497	na	0.995211	6.61389e-09	0.161506	0.718148
24406563	NCGC00131180-01		11.0924	>30	>30	4.95497	na	na	0.440611	0.211299	0.329841	0.4128
24406926	NCGC00131543-01		6.23773	>30	>30	5.20497	na	na	0.702375	0.0222445	0.726045	0.0226207
24407673	NCGC00132290-01		7.85283	1.97254	>30	5.10497	5.70497	na	0.899047	0.000342591	0.871861	0.00141374
24407711	NCGC00132328-01		12.4459	>30	>30	4.90497	na	na	0.763004	0.00939035	0.425242	0.266702
24407767	NCGC00132384-01		8.81102	>30	>30	5.05497	na	na	0.872912	0.000848046	0.896158	0.000659626
24408108	NCGC00132725-01		>30	>30	>30	na	na	na	-0.117501	0.766734	0.16753	0.708972
24408717	NCGC00133334-01		0.881102	2.48328	2.78629	6.05497	5.60497	5.55497	0.974443	2.43941e-06	0.973748	1.66556e-05
24408739	NCGC00133356-01		1.10924	6.99884	3.93574	5.95497	5.15497	5.40497	0.956855	1.53771e-05	0.958722	4.04813e-05
24408769	NCGC00133386-01		8.81102	12.4459	13.9645	5.05497	4.90497	4.85497	0.890143	0.000478458	0.928231	0.000195581
24408809	NCGC00133426-01		4.9548	9.88613	12.4459	5.30497	5.00497	4.90497	0.992051	3.29541e-08	0.974808	1.65342e-05
24408815	NCGC00133432-01		6.99884	9.88613	13.9645	5.15497	5.00497	4.85497	0.991679	3.90824e-08	0.946857	8.22234e-05
24408991	NCGC00133608-01		9.88613	12.4459	13.9645	5.00497	4.90497	4.85497	0.975825	1.97817e-06	0.944705	9.28167e-05
24409428	NCGC00134045-01		12.4459	>30	>30	4.90497	na	na	0.456843	0.192076	0.230902	0.588194
24409443	NCGC00134060-01		11.0924	8.81102	>30	4.95497	5.05497	na	0.927721	9.71535e-05	0.580886	0.0996267
24409445	NCGC00134062-01		13.9645	15.6685	>30	4.85497	4.80497	na	0.862554	0.00114779	0.859363	0.00195321
24409543	NCGC00134160-01		>30	>30	>30	na	na	na	-0.166176	0.665946	0.0877995	0.852603
24409545	NCGC00134162-01		>30	>30	>30	na	na	na	0.396997	0.267484	-0.161731	0.718148
24409547	NCGC00134164-01		>30	>30	>30	na	na	na	0.0122094	0.975936	0.247044	0.556738
490339213	NCGC00134166-03		4.41597	>30	>30	5.35497	na	na	-0.808528	0.00416452	-0.771884	0.0117988
24409715	NCGC00134332-01		>30	>30	>30	na	na	na	0.138562	0.720436	-0.475194	0.204632
24409839	NCGC00134456-01		9.88613	12.4459	>30	5.00497	4.90497	na	0.979682	1.04956e-06	0.355623	0.371255
24409843	NCGC00134460-01		5.55938	>30	>30	5.25497	na	na	0.710132	0.0201013	0.656201	0.0505548
24409847	NCGC00134464-01		1.56685	>30	12.4459	5.80497	na	4.90497	0.908846	0.000235791	0.888933	0.000845801
490339214	NCGC00134689-02		>30	>30	>30	na	na	na	0.599902	0.0667441	0.422048	0.270467
24410074	NCGC00134691-01		>30	>30	>30	na	na	na	-0.0641441	0.876146	-0.332142	0.409005
24410076	NCGC00134693-01		>30	>30	>30	na	na	na	0.432101	0.221329	0.359698	0.36532
24410078	NCGC00134695-01		>30	>30	>30	na	na	na	0.469914	0.176979	0.0516495	0.915556
24410080	NCGC00134697-01		>30	>30	>30	na	na	na	0.0944403	0.814516	-0.0280763	0.956761
24410108	NCGC00134725-01		0.881102	8.81102	1.10924	6.05497	5.05497	5.95497	0.937355	5.87962e-05	0.958346	4.06387e-05
24410304	NCGC00134921-01		17.5803	15.6685	>30	4.75497	4.80497	na	0.944036	3.9521e-05	0.771028	0.0119057
24410999	NCGC00135616-01		>30	>30	>30	na	na	na	-0.0191625	0.963183	0.0605227	0.901267
24411023	NCGC00135640-01		>30	>30	>30	na	na	na	0.183452	0.633474	0.453411	0.231644
24411025	NCGC00135642-01		>30	>30	>30	na	na	na	-0.3817	0.289345	0.00282064	0.995655
24411170	NCGC00135787-01		11.0924	>30	>30	4.95497	na	na	0.728927	0.015596	0.936854	0.000137906
24411198	NCGC00135815-01		17.5803	>30	>30	4.75497	na	na	0.337578	0.358212	-0.0408516	0.934515
24411206	NCGC00135823-01		>30	>30	>30	na	na	na	0.840283	0.00204584	0.333464	0.40816
24411412	NCGC00136029-01		12.4459	>30	>30	4.90497	na	na	0.505315	0.139778	-0.124346	0.787106
24411898	NCGC00136515-01		6.99884	>30	>30	5.15497	na	na	0.749749	0.0115564	0.678424	0.0401945
24412020	NCGC00136637-01		>30	>30	>30	na	na	na	0.043277	0.917902	-0.203556	0.638559
24412283	NCGC00136900-01		0.881102	>30	>30	6.05497	na	na	0.828155	0.00272957	0.8352	0.00352401
24412416	NCGC00137033-01		12.4459	>30	>30	4.90497	na	na	0.833444	0.00241752	0.7454	0.0173107
24412448	NCGC00137065-01		11.0924	6.23773	>30	4.95497	5.20497	na	0.943517	4.08764e-05	0.803102	0.00676194
24412500	NCGC00137117-01		12.4459	>30	>30	4.90497	na	na	0.0632349	0.877621	0.366635	0.355133
24412732	NCGC00137349-01		11.0924	>30	>30	4.95497	na	na	0.780122	0.0070795	0.767708	0.0124948
24412915	NCGC00137532-01		6.99884	12.4459	19.7254	5.15497	4.90497	4.70497	0.96421	8.38002e-06	0.874586	0.00130929
24413165	NCGC00137782-01		8.81102	0.988613	>30	5.05497	6.00497	na	0.881661	0.000643082	0.870018	0.00148672
24413183	NCGC00137800-01		8.81102	>30	>30	5.05497	na	na	0.908575	0.000237694	0.852783	0.00233916
24413185	NCGC00137802-01		>30	>30	>30	na	na	na	-0.268894	0.475251	-0.0181425	0.973716
24413187	NCGC00137804-01		>30	>30	>30	na	na	na	0.290115	0.437978	0.319405	0.429395
24413189	NCGC00137806-01		>30	>30	>30	na	na	na	0.0961469	0.811767	0.120472	0.793203
24413191	NCGC00137808-01		>30	>30	>30	na	na	na	0.460209	0.188412	0.376733	0.33982
24413193	NCGC00137810-01		>30	>30	>30	na	na	na	-0.164589	0.668458	0.267891	0.520693
24413195	NCGC00137812-01		12.4459	>30	>30	4.90497	na	na	0.390769	0.276241	0.394887	0.312045
24413197	NCGC00137814-01		>30	>30	>30	na	na	na	0.210117	0.581943	-0.109328	0.814425
24413215	NCGC00137832-01		>30	>30	>30	na	na	na	0.750166	0.0115027	0.61179	0.0768641
24413217	NCGC00137834-01		2.48328	>30	>30	5.60497	na	na	0.831016	0.00254519	0.802207	0.00687992
24413219	NCGC00137836-01		>30	>30	>30	na	na	na	-0.209208	0.582025	-0.252838	0.546753
24413221	NCGC00137838-01		9.88613	>30	>30	5.00497	na	na	0.740197	0.0132706	0.940365	0.000117925
24413223	NCGC00137840-01		9.88613	>30	>30	5.00497	na	na	0.697591	0.0236885	0.778046	0.0106535
24413225	NCGC00137842-01		>30	>30	>30	na	na	na	0.123415	0.754186	0.356788	0.370476
24413539	NCGC00138156-01		0.015668	0.019725	0.785283	7.80499	7.70498	6.10497	0.988233	1.29752e-07	0.741237	0.0183127
24413543	NCGC00138160-01		0.156685	0.156685	11.0924	6.80497	6.80497	4.95497	0.990335	6.43569e-08	0.735461	0.0199601
24414805	NCGC00139422-01		0.04416	0.555938	0.393574	7.35497	6.25497	6.40497	0.862816	0.00113994	0.872644	0.00138624
24415523	NCGC00140140-01		>30	>30	>30	na	na	na	-0.174182	0.64927	-0.0559834	0.907966
24416128	NCGC00140745-01		0.881102	4.9548	11.0924	6.05497	5.30497	4.95497	0.910123	0.000223534	0.898272	0.000614419
24416130	NCGC00140747-01		4.41597	2.21323	6.99884	5.35497	5.65497	5.15497	0.958751	1.31277e-05	0.973044	1.73541e-05
24416172	NCGC00140789-01		>30	>30	>30	na	na	na	-0.0677991	0.870186	-0.0883542	0.852465
24416192	NCGC00140809-01		3.12627	11.0924	19.7254	5.50497	4.95497	4.70497	0.965995	6.91817e-06	0.873452	0.0013549
24416460	NCGC00141077-01		4.9548	>30	>30	5.30497	na	na	0.860705	0.00120737	0.754211	0.0151883
24416499	NCGC00141116-01		>30	>30	>30	na	na	na	-0.161597	0.674133	-0.200697	0.643586
24416519	NCGC00141136-01		13.9645	>30	>30	4.85497	na	na	-0.198845	0.603586	0.0573216	0.906159
24416685	NCGC00141302-01		9.88613	>30	>30	5.00497	na	na	0.68154	0.0287643	0.748532	0.016555
24416687	NCGC00141304-01		0.078528	0.078528	6.99884	7.10498	7.10498	5.15497	0.994856	8.47182e-09	0.664708	0.0464135
24417041	NCGC00141658-01		11.0924	>30	>30	4.95497	na	na	0.624686	0.0529394	0.0581564	0.905559
24417191	NCGC00141808-01		9.88613	>30	>30	5.00497	na	na	0.420346	0.236766	0.525417	0.148581
144205459	NCGC00160568-01		25.3739	>30	>30	4.59561	na	na	0.761203	0.00967275	0.695516	0.0331849
490339216	NCGC00161398-03		9.88613	>30	>30	5.00497	na	na	0.385753	0.283502	0.679436	0.0397485
26755586	NCGC00161973-01		12.4459	>30	>30	4.90497	na	na	-0.859896	0.00123277	-0.696883	0.0326376
490339217	NCGC00164563-11		>30	>30	>30	na	na	na	-0.278754	0.458339	-0.264252	0.526788
29216676	NCGC00164922-01		7.85283	>30	>30	5.10497	na	na	0.619339	0.0558099	0.628535	0.0663128
29216706	NCGC00164952-01		>30	>30	>30	na	na	na	0.458259	0.190485	0.274505	0.508593
490339220	NCGC00165744-02		17.5803	>30	>30	4.75497	na	na	-0.187846	0.625947	-0.393141	0.314791
29217658	NCGC00165900-01		>30	>30	>30	na	na	na	-0.406491	0.254516	0.239982	0.571138
490339238	NCGC00167609-02		13.9645	>30	>30	4.85497	na	na	0.548723	0.101634	0.459461	0.22391
104224156	NCGC00187468-01		>30	>30	>30	na	na	na	0.344685	0.346406	0.232872	0.584786
104224250	NCGC00188053-01		>30	>30	>30	na	na	na	0.17963	0.639498	0.144831	0.747698
124948031	NCGC00238878-01		>30	>30	>30	na	na	na	0.082195	0.839491	0.527313	0.146574
124948673	NCGC00239520-01		17.5803	>30	>30	4.75497	na	na	0.374822	0.29924	0.332981	0.408509
124948839	NCGC00239686-01		>30	>30	>30	na	na	na	-0.216692	0.569185	-0.208387	0.629485
124948986	NCGC00239833-01		>30	>30	>30	na	na	na	-0.067354	0.87057	-0.166791	0.710146
124949175	NCGC00240022-01		>30	>30	>30	na	na	na	-0.0295697	0.943867	-0.513194	0.160536
124949215	NCGC00240062-01		>30	>30	>30	na	na	na	-0.0619549	0.879971	-0.197042	0.651044
124949231	NCGC00240078-01		>30	>30	>30	na	na	na	0.579347	0.0794624	0.519621	0.154124
124949242	NCGC00240089-01		>30	>30	>30	na	na	na	0.502942	0.141968	0.435802	0.253728
124949436	NCGC00240283-01		>30	>30	>30	na	na	na	0.413325	0.245693	0.168976	0.706104
124949540	NCGC00240387-01		>30	>30	>30	na	na	na	0.369624	0.307364	-0.146209	0.745
124949559	NCGC00240406-01		12.4459	>30	>30	4.90497	na	na	0.734429	0.0144381	0.166014	0.711407
124949641	NCGC00240488-01		>30	>30	>30	na	na	na	0.336196	0.360031	0.175409	0.694269
124949829	NCGC00240676-01		>30	>30	>30	na	na	na	-0.0398047	0.923997	-0.0767019	0.872637
124949902	NCGC00240749-01		>30	>30	>30	na	na	na	0.277514	0.460408	-0.00454133	0.993231
490339270	NCGC00242004-02		9.88613	>30	>30	5.00497	na	na	-0.778333	0.00728877	-0.6947	0.0334015
490339271	NCGC00242033-03		>30	>30	>30	na	na	na	0.754697	0.0107513	0.425027	0.266772
377020316	NCGC00242042-02		>30	>30	>30	na	na	na	-0.0321771	0.939861	0.105544	0.820304
490339272	NCGC00242047-03		9.88613	>30	>30	5.00497	na	na	0.959794	1.19689e-05	0.912446	0.000373983
490339273	NCGC00242129-02		17.5803	>30	>30	4.75497	na	na	0.877572	0.000733118	0.93015	0.000182555
490339274	NCGC00242141-02		12.4459	>30	>30	4.90497	na	na	0.728954	0.015596	0.668266	0.0446152
490339275	NCGC00242146-02		0.785283	3.93574	3.12627	6.10497	5.40497	5.50497	0.929115	9.08793e-05	0.928137	0.000195658
172131315	NCGC00242150-05		11.0924	>30	>30	4.95497	na	na	-0.785436	0.00646038	-0.675612	0.0413257
377020516	NCGC00242167-02		>30	>30	>30	na	na	na	-0.0262602	0.949223	0.191312	0.661777
490339276	NCGC00242227-03		>30	>30	>30	na	na	na	-0.0109363	0.978181	0.365174	0.357511
490339277	NCGC00245456-03		12.4459	>30	>30	4.90497	na	na	0.434604	0.218343	0.570483	0.107603
490339280	NCGC00274247-01		>30	>30	>30	na	na	na	0.327076	0.375036	0.366745	0.355133
490339281	NCGC00347270-01		>30	>30	>30	na	na	na	0.187789	0.625947	0.386104	0.325657
490339282	NCGC00348177-01		>30	>30	>30	na	na	na	-0.238451	0.528923	-0.631053	0.0648326
490339283	NCGC00350766-01		>30	>30	>30	na	na	na	-0.0260771	0.949223	0.308437	0.447161
375811027	NCGC00375673-01		16.0099	28.47	28.47	4.79561	4.54561	4.54561	0.971102	3.79939e-06	0.965363	2.94809e-05
363678363	NCGC00379113-01		>30	>30	>30	na	na	na	-0.400481	0.263187	-0.156886	0.726067
490339284	NCGC00379246-02		2.48328	2.21323	>30	5.60497	5.65497	na	0.966117	6.85949e-06	0.940871	0.000114792
363680443	NCGC00386771-01		8.81102	6.99884	9.88613	5.05497	5.15497	5.00497	0.985494	2.97763e-07	0.976612	1.39231e-05
490339285	NCGC00386846-01		4.41597	>30	>30	5.35497	na	na	-0.926071	0.000105117	-0.920832	0.000270048
363680617	NCGC00387452-01		>30	>30	>30	na	na	na	-0.571531	0.0848657	-0.620405	0.0715656
375807188	NCGC00391115-01		12.4459	>30	15.6685	4.90497	na	4.80497	0.873265	0.000840281	0.870015	0.00148672
375809984	NCGC00391182-01		25.3739	>30	>30	4.59561	na	na	0.884457	0.00058496	0.580731	0.099645
375809010	NCGC00391187-01		14.3227	>30	>30	4.84398	na	na	0.908129	0.000242393	0.86314	0.00178048
375808794	NCGC00391192-01		18.0312	>30	>30	4.74398	na	na	0.381482	0.289435	0.0084116	0.988508
375809040	NCGC00391233-01		11.0924	11.0924	>30	4.95497	4.95497	na	0.990419	6.4001e-08	0.0497616	0.917945
375806903	NCGC00391239-01		28.5775	>30	>30	4.54398	na	na	0.418624	0.238775	0.0618581	0.898751
375810219	NCGC00391430-01		11.0924	3.93574	>30	4.95497	5.40497	na	0.915361	0.000174827	0.923933	0.000235675
375806635	NCGC00391740-01		11.0924	>30	>30	4.95497	na	na	0.603065	0.0649733	0.598532	0.0862487
375807720	NCGC00391742-01		12.4459	17.5803	12.4459	4.90497	4.75497	4.90497	0.883792	0.000597931	0.960904	3.52276e-05
375809915	NCGC00392108-01		9.88613	13.9645	17.5803	5.00497	4.85497	4.75497	0.927167	9.99045e-05	0.93302	0.000159594
375808244	NCGC00392138-01		>30	13.9645	>30	na	4.85497	na	0.792432	0.00570481	0.0745671	0.876421
375810159	NCGC00392634-01		20.2313	18.0312	>30	4.69398	4.74398	na	0.939357	5.23971e-05	0.98332	5.00196e-06
375810185	NCGC00393129-01		20.2313	>30	>30	4.69398	na	na	0.335352	0.361212	-0.635314	0.0623796
375806778	NCGC00393328-01		20.2313	>30	>30	4.69398	na	na	-0.0563863	0.891086	0.0371305	0.940277
375808091	NCGC00393502-01		>30	>30	>30	na	na	na	-0.059437	0.88524	0.153254	0.732354
375807859	NCGC00393756-01		12.4459	>30	>30	4.90497	na	na	0.390982	0.276156	0.442193	0.24537
375808066	NCGC00394503-01		>30	>30	>30	na	na	na	0.443769	0.207525	0.0441919	0.929864
375806657	NCGC00394599-01		>30	>30	>30	na	na	na	0.39925	0.264799	0.409541	0.288186
375807830	NCGC00394636-01		12.7651	12.7651	>30	4.89398	4.89398	na	0.973974	2.57297e-06	0.914822	0.000338964
375810064	NCGC00394638-01		20.2313	>30	>30	4.69398	na	na	0.844533	0.00185193	0.223697	0.600513
375800294	NCGC00394780-01		>30	>30	>30	na	na	na	-0.438533	0.21367	0.30227	0.457527
375800227	NCGC00394901-01		25.3739	>30	>30	4.59561	na	na	0.632639	0.0490035	0.52486	0.149031
375805847	NCGC00394950-01		>30	>30	>30	na	na	na	0.527884	0.119132	0.555912	0.120668
375801848	NCGC00395114-01		11.0924	>30	>30	4.95497	na	na	0.949765	2.67756e-05	0.887649	0.000874299
375804854	NCGC00395144-01		12.4459	13.9645	>30	4.90497	4.85497	na	0.87927	0.000695131	0.935353	0.000148387
375800284	NCGC00395227-01		>30	>30	>30	na	na	na	0.0939188	0.81511	0.0937095	0.842331
375803941	NCGC00395236-01		12.4459	>30	>30	4.90497	na	na	0.0221661	0.957686	0.138826	0.759063
375803912	NCGC00395774-01		20.2313	>30	>30	4.69398	na	na	0.826216	0.00285537	0.61008	0.0780783
375801505	NCGC00396501-01		>30	>30	>30	na	na	na	0.0893799	0.825144	-0.328694	0.414301
375798407	NCGC00396601-01		25.4697	>30	>30	4.59398	na	na	0.596762	0.0685039	0.142699	0.751781
375800438	NCGC00396650-01		13.9645	>30	>30	4.85497	na	na	0.861784	0.00117246	0.841561	0.00304459
375800465	NCGC00396656-01		16.0703	>30	>30	4.79398	na	na	0.848892	0.00165183	0.877476	0.00119492
375806045	NCGC00397825-01		18.0312	>30	>30	4.74398	na	na	0.863092	0.00113166	0.733368	0.0205007
375799437	NCGC00397882-01		18.0312	>30	>30	4.74398	na	na	0.897847	0.000358639	0.568923	0.108823
375802845	NCGC00397934-01		14.3227	18.0312	>30	4.84398	4.74398	na	0.993462	1.71879e-08	0.224922	0.599282
375801089	NCGC00397946-01		20.2313	>30	>30	4.69398	na	na	0.872536	0.000857688	0.497411	0.178035
375805642	NCGC00397974-01		14.3227	4.52922	>30	4.84398	5.34398	na	0.915421	0.000174582	0.893223	0.00073874
375802847	NCGC00397987-01		15.6685	>30	15.6685	4.80497	na	4.80497	0.92249	0.000125905	0.94443	9.43261e-05
375803589	NCGC00397999-01		18.0312	>30	20.2313	4.74398	na	4.69398	0.911899	0.000205898	0.867828	0.00156619
375805729	NCGC00398007-01		6.99884	>30	>30	5.15497	na	na	0.567229	0.0878704	0.0653878	0.892341
375804469	NCGC00398276-01		12.4459	>30	>30	4.90497	na	na	0.654803	0.0388359	0.325219	0.420073
375802703	NCGC00399389-01		9.88613	>30	>30	5.00497	na	na	0.711317	0.0197922	0.602534	0.0835509
375806374	NCGC00399549-01		8.81102	>30	>30	5.05497	na	na	0.571914	0.0846606	0.474897	0.204632
375805952	NCGC00399948-01		2.85775	5.08187	25.4697	5.54398	5.29398	4.59398	0.988564	1.17948e-07	0.918485	0.000292949
375799734	NCGC00399949-01		18.0312	>30	>30	4.74398	na	na	0.908735	0.000236651	0.510426	0.163527
375803441	NCGC00399958-01		14.3227	8.05423	>30	4.84398	5.09398	na	0.964083	8.42689e-06	0.765141	0.0129511
375800930	NCGC00399961-01		18.0312	18.0312	>30	4.74398	4.74398	na	0.943888	3.9891e-05	0.773856	0.0114753
375801419	NCGC00400070-01		9.88613	>30	>30	5.00497	na	na	0.844016	0.00187593	0.552063	0.124182
375799028	NCGC00400254-01		20.2313	20.2313	>30	4.69398	4.69398	na	0.934418	6.90213e-05	0.870367	0.00147927
375805283	NCGC00400262-01		20.2313	>30	>30	4.69398	na	na	0.859091	0.00125839	0.942567	0.000104871
375803449	NCGC00400336-01		18.0312	>30	>30	4.74398	na	na	0.849278	0.00163933	0.688539	0.0359549
375804636	NCGC00400353-01		16.0703	20.2313	>30	4.79398	4.69398	na	0.840642	0.00203151	0.70952	0.0281359
375803266	NCGC00400669-01		14.3227	>30	>30	4.84398	na	na	-0.795512	0.00538439	-0.891312	0.000791736
375802433	NCGC00400674-01		20.2313	>30	>30	4.69398	na	na	0.179636	0.639498	-0.250356	0.550815
375803226	NCGC00400688-01		16.0703	18.0312	>30	4.79398	4.74398	na	0.938449	5.51067e-05	0.679551	0.0397464
375803114	NCGC00400957-01		11.0924	>30	>30	4.95497	na	na	-0.630654	0.0499917	-0.772046	0.0117926
375803180	NCGC00401417-01		1.97254	2.21323	3.12627	5.70497	5.65497	5.50497	0.996573	3.09288e-09	0.995396	1.19155e-07
375801815	NCGC00401585-01		11.0924	12.4459	>30	4.95497	4.90497	na	0.998735	7.15855e-10	-0.449537	0.235712
375804228	NCGC00401591-01		>30	>30	>30	na	na	na	-0.0298891	0.943827	0.104605	0.821919
375804247	NCGC00401608-01		11.0924	>30	>30	4.95497	na	na	0.813018	0.00378685	0.672954	0.0425704
375802942	NCGC00401611-01		>30	>30	>30	na	na	na	0.71556	0.0187209	0.350647	0.378924
375801792	NCGC00401616-01		>30	>30	>30	na	na	na	-0.191522	0.618694	-0.311224	0.443221
375806199	NCGC00401626-01		20.2313	>30	>30	4.69398	na	na	0.750636	0.0114265	0.562719	0.11415
375801713	NCGC00401633-01		20.2313	>30	>30	4.69398	na	na	0.68148	0.0287643	0.446724	0.23921
375804197	NCGC00401634-01		>30	>30	>30	na	na	na	0.144701	0.708643	0.161919	0.718148
375887198	NCGC00409142-01		18.0312	>30	>30	4.74398	na	na	0.326277	0.376156	-0.654923	0.0511622
375884696	NCGC00410342-01		20.2313	>30	>30	4.69398	na	na	0.626842	0.0518207	0.605696	0.0812016
490339290	NCGC00410343-01		20.2313	>30	>30	4.69398	na	na	0.564651	0.0895153	0.685868	0.036918
375886702	NCGC00410350-01		20.2313	>30	35.9769	4.69398	na	4.44398	0.861393	0.00118356	0.929626	0.00018488
375886961	NCGC00410351-01		25.4697	>30	>30	4.59398	na	na	0.715453	0.0187296	0.211065	0.624892
375884688	NCGC00410355-01		11.3769	4.52922	>30	4.94398	5.34398	na	0.935137	6.66995e-05	0.380617	0.333879
375889872	NCGC00410376-01		20.2313	>30	>30	4.69398	na	na	0.871539	0.000884507	0.633168	0.0636113
375887504	NCGC00410379-01		16.0703	>30	>30	4.79398	na	na	0.849028	0.00164883	0.845958	0.00275545
375888237	NCGC00410408-01		7.17834	3.20644	>30	5.14398	5.49398	na	0.916477	0.000166732	0.933653	0.000156654
375887245	NCGC00410415-01		10.1397	5.70195	>30	4.99398	5.24398	na	0.988497	1.20103e-07	0.420558	0.272604
375888240	NCGC00410429-01		2.85775	1.43227	18.0312	5.54398	5.84398	4.74398	0.951351	2.39045e-05	0.946086	8.59985e-05
375885818	NCGC00410438-01		22.6999	>30	>30	4.64398	na	na	0.425343	0.229988	0.3416	0.392695
375884824	NCGC00410471-01		20.2313	>30	>30	4.69398	na	na	0.822722	0.00308719	-0.0798841	0.866313
490339293	NCGC00411046-01		16.0703	>30	>30	4.79398	na	na	0.909109	0.000233577	0.771299	0.0118712
375887911	NCGC00411128-01		16.0703	>30	>30	4.79398	na	na	0.728722	0.0156109	0.657101	0.0501021
490339299	NCGC00411148-01		18.0312	>30	>30	4.74398	na	na	0.841855	0.00197649	0.878004	0.00118099
375886747	NCGC00411196-01		11.3769	25.4697	>30	4.94398	4.59398	na	0.933105	7.38117e-05	0.97225	1.77784e-05
375886504	NCGC00411231-01		18.0312	>30	>30	4.74398	na	na	0.862436	0.00115047	0.886351	0.000907188
490339302	NCGC00411244-01		22.6145	>30	>30	4.64561	na	na	0.0879662	0.827832	0.169023	0.706104
490339303	NCGC00411246-03		>30	>30	>30	na	na	na	0.259841	0.491536	0.332697	0.408683
490339304	NCGC00411247-01		18.0312	>30	>30	4.74398	na	na	0.848872	0.00165183	0.809021	0.00607418
375885809	NCGC00411589-01		4.52922	18.0312	16.0703	5.34398	4.74398	4.79398	0.957677	1.44107e-05	0.943825	9.72637e-05
375888248	NCGC00411611-01		12.4459	>30	>30	4.90497	na	na	0.852222	0.00152062	0.919503	0.000285501
375886172	NCGC00411612-01		18.0312	>30	>30	4.74398	na	na	0.929036	9.11532e-05	0.899726	0.000589646
375884458	NCGC00411712-01		2.78629	1.39645	1.75803	5.55497	5.85497	5.75497	0.975912	1.95608e-06	0.97278	1.73541e-05
375887018	NCGC00411731-01		15.6685	>30	>30	4.80497	na	na	0.520726	0.125441	0.439448	0.248311
375888866	NCGC00411733-01		14.3227	>30	>30	4.84398	na	na	0.835674	0.00229968	0.946714	8.26564e-05
375884901	NCGC00411906-01		20.2313	>30	>30	4.69398	na	na	0.447737	0.202926	0.277061	0.503972
375884528	NCGC00412443-01		18.0312	>30	>30	4.74398	na	na	0.730297	0.0153264	0.676989	0.0407443
375887940	NCGC00412489-01		16.0703	>30	>30	4.79398	na	na	0.901413	0.000312828	0.612461	0.0764502
375885547	NCGC00412497-01		11.0924	>30	>30	4.95497	na	na	0.500951	0.143911	0.81305	0.00566056
375887585	NCGC00412697-01		18.0312	>30	>30	4.74398	na	na	0.784663	0.00653537	0.500364	0.174522
375889202	NCGC00412711-01		3.20644	14.3227	11.3769	5.49398	4.84398	4.94398	0.974222	2.51131e-06	0.975784	1.47193e-05
375885234	NCGC00412721-01		16.0703	>30	>30	4.79398	na	na	0.161919	0.673939	0.424726	0.266916
490339306	NCGC00412729-01		20.2313	20.2313	>30	4.69398	4.69398	na	0.804388	0.00451834	0.595068	0.088798
375887315	NCGC00412731-01		18.0312	>30	>30	4.74398	na	na	0.655642	0.0385044	0.703792	0.0302203
375884527	NCGC00412736-01		18.0312	>30	>30	4.74398	na	na	0.180919	0.637651	0.00218353	0.996399
375885889	NCGC00412753-01		5.08187	>30	>30	5.29398	na	na	0.907028	0.000253265	0.860575	0.00189584
375890568	NCGC00412761-01		11.3769	>30	>30	4.94398	na	na	0.766118	0.00894071	0.688483	0.0359549
375884887	NCGC00412768-01		18.0312	>30	>30	4.74398	na	na	0.459034	0.189695	0.72014	0.0245934
375887597	NCGC00412769-01		16.0703	>30	>30	4.79398	na	na	0.414237	0.2446	0.206859	0.631951
375887586	NCGC00412770-01		18.0312	>30	>30	4.74398	na	na	0.772289	0.00808518	0.207115	0.631904
375884516	NCGC00412779-01		18.0312	>30	>30	4.74398	na	na	0.554135	0.0975246	0.721709	0.0240745
375887912	NCGC00412784-01		20.2313	>30	>30	4.69398	na	na	0.524656	0.121817	0.553365	0.122984
375887946	NCGC00412786-01		10.1397	>30	>30	4.99398	na	na	0.822578	0.00309399	0.700377	0.0314208
375890890	NCGC00412795-01		20.2313	20.2313	>30	4.69398	4.69398	na	0.863753	0.00111139	0.84594	0.00275545
406178870	NCGC00412806-01		22.6145	14.2688	>30	4.64561	4.84561	na	0.938788	5.41274e-05	0.700375	0.0314208
375887938	NCGC00412815-01		16.0703	20.2313	>30	4.79398	4.69398	na	0.938655	5.45306e-05	0.946868	8.22234e-05
375884536	NCGC00412818-01		14.3227	22.6999	18.0312	4.84398	4.64398	4.74398	0.924893	0.000111855	0.960441	3.5485e-05
375887805	NCGC00413264-01		12.7651	>30	25.4697	4.89398	na	4.59398	0.778387	0.00728877	0.88687	0.000894939
490339307	NCGC00413267-01		20.2313	>30	>30	4.69398	na	na	0.733661	0.0145934	0.934362	0.000154779
375885102	NCGC00413280-01		14.3227	11.3769	>30	4.84398	4.94398	na	0.975516	2.06579e-06	0.951061	6.78932e-05
375884719	NCGC00413306-01		18.0312	>30	40.3667	4.74398	na	4.39398	0.865045	0.00107119	0.815221	0.00543957
490339312	NCGC00413447-01		18.0312	22.6999	25.4697	4.74398	4.64398	4.59398	0.931458	7.96096e-05	0.882486	0.00103345
375888124	NCGC00413455-01		20.2313	>30	>30	4.69398	na	na	0.904434	0.00028235	0.511443	0.162473
490339313	NCGC00413458-01		18.0312	20.2313	>30	4.74398	4.69398	na	0.924015	0.000116642	0.785481	0.00932248
490339314	NCGC00413489-01		4.03667	2.54697	>30	5.39398	5.59398	na	0.978191	1.3695e-06	0.933413	0.00015687
375885419	NCGC00413514-01		9.03699	20.2313	20.2313	5.04398	4.69398	4.69398	0.960328	1.14553e-05	0.960693	3.52276e-05
490339315	NCGC00413518-01		16.0703	16.0703	20.2313	4.79398	4.79398	4.69398	0.946414	3.34843e-05	0.941174	0.000112814
375886980	NCGC00413522-01		1.80312	5.70195	3.20644	5.74398	5.24398	5.49398	0.975603	2.05029e-06	0.966126	2.7988e-05
375890142	NCGC00413523-01		3.20644	3.59769	9.03699	5.49398	5.44398	5.04398	0.974872	2.27263e-06	0.966111	2.7988e-05
375888495	NCGC00413529-01		18.0312	18.0312	>30	4.74398	4.74398	na	0.89064	0.000471227	0.568703	0.108902
375890226	NCGC00413538-01		>30	>30	>30	na	na	na	0.337397	0.358222	-0.0668353	0.889547
375886739	NCGC00413542-01		8.05423	>30	>30	5.09398	na	na	0.966746	6.39838e-06	0.756471	0.0147354
375890224	NCGC00413552-01		8.05423	18.0312	20.2313	5.09398	4.74398	4.69398	0.964094	8.42689e-06	0.945505	8.90999e-05
375885439	NCGC00413559-01		11.3769	20.2313	20.2313	4.94398	4.69398	4.69398	0.949946	2.64192e-05	0.971341	1.8874e-05
375885433	NCGC00413560-01		16.0703	>30	>30	4.79398	na	na	0.894855	0.000403736	0.770865	0.0119201
490339316	NCGC00413561-01		22.6145	25.3739	40.215	4.64561	4.59561	4.39561	0.950221	2.58489e-05	0.909768	0.000413734
490339317	NCGC00413563-01		11.3769	20.2313	16.0703	4.94398	4.69398	4.79398	0.739692	0.013362	0.832074	0.00376643
375890181	NCGC00413569-01		11.3769	20.2313	20.2313	4.94398	4.69398	4.69398	0.951391	2.39045e-05	0.979855	8.12033e-06
490339318	NCGC00413585-01		14.3227	16.0703	25.4697	4.84398	4.79398	4.59398	0.979006	1.17417e-06	0.926661	0.000208886
375886056	NCGC00413600-01		1.60703	4.52922	25.4697	5.79398	5.34398	4.59398	0.969449	4.66019e-06	0.818402	0.00511089
375884741	NCGC00413608-01		18.0312	18.0312	25.4697	4.74398	4.74398	4.59398	0.822456	0.0030992	0.909875	0.000412846
375886722	NCGC00413615-01		12.7651	20.2313	25.4697	4.89398	4.69398	4.59398	0.936875	6.0297e-05	0.902067	0.000546555
375886065	NCGC00413617-01		18.0312	>30	>30	4.74398	na	na	0.806931	0.00429198	0.618524	0.0725764
375888476	NCGC00413619-01		12.7651	18.0312	>30	4.89398	4.74398	na	0.986044	2.57924e-07	0.857598	0.00204132
375886706	NCGC00413626-01		14.3227	12.7651	22.6999	4.84398	4.89398	4.64398	0.993562	1.65305e-08	0.95845	4.06387e-05
375888500	NCGC00413632-01		>30	>30	>30	na	na	na	0.397319	0.267235	0.635298	0.0623796
375885749	NCGC00413648-01		16.0703	>30	>30	4.79398	na	na	0.303192	0.415456	0.21436	0.618865
490339319	NCGC00413656-01		18.0312	18.0312	>30	4.74398	4.74398	na	0.917953	0.000155995	0.905224	0.000490494
490339320	NCGC00413921-01		18.0312	25.4697	22.6999	4.74398	4.59398	4.64398	0.937576	5.81367e-05	0.955796	4.77785e-05
375885444	NCGC00414051-01		20.2313	25.4697	>30	4.69398	4.59398	na	0.931555	7.92682e-05	0.87717	0.0012023
375886116	NCGC00414736-01		3.59769	16.0703	20.2313	5.44398	4.79398	4.69398	0.942319	4.38107e-05	0.933538	0.000156654
375888552	NCGC00414800-01		5.68051	7.15134	17.9634	5.24561	5.14561	4.74561	0.993782	1.50704e-08	0.973289	1.73541e-05
375887834	NCGC00415956-01		>30	>30	>30	na	na	na	-0.411585	0.247986	-0.432319	0.257606
375887875	NCGC00416079-01		18.0312	>30	>30	4.74398	na	na	0.683682	0.0280372	0.749426	0.0163647
375886652	NCGC00416138-01		18.0312	>30	>30	4.74398	na	na	0.507547	0.137998	0.555593	0.120849
490339321	NCGC00416803-01		20.2313	>30	>30	4.69398	na	na	0.526711	0.120083	0.760579	0.0138673
375884538	NCGC00417814-01		20.2313	>30	>30	4.69398	na	na	0.704925	0.0215294	0.163432	0.716403
375885590	NCGC00417991-01		16.0703	22.6999	22.6999	4.79398	4.64398	4.64398	0.983198	4.95897e-07	0.936395	0.000141014
375889248	NCGC00418019-01		3.12627	13.9645	>30	5.50497	4.85497	na	0.903299	0.000293592	0.890892	0.000800974
375884562	NCGC00418034-01		16.0703	11.3769	>30	4.79398	4.94398	na	0.946297	3.37274e-05	0.863271	0.00177698
375887341	NCGC00418035-01		16.0703	>30	>30	4.79398	na	na	0.668567	0.0333726	0.847022	0.00269524
375884941	NCGC00418040-01		16.0703	>30	>30	4.79398	na	na	0.785912	0.00640835	0.434473	0.255282
375887096	NCGC00418048-01		18.0312	>30	>30	4.74398	na	na	0.453006	0.196729	0.728444	0.0218722
375886851	NCGC00418049-01		18.0312	10.1397	>30	4.74398	4.99398	na	0.954607	1.84617e-05	0.894795	0.000694475
375885904	NCGC00418050-01		11.0924	>30	>30	4.95497	na	na	0.641372	0.0448365	-0.0291797	0.955509
375888311	NCGC00418051-01		14.3227	>30	>30	4.84398	na	na	0.958431	1.34241e-05	0.910882	0.000399105
375884553	NCGC00418057-01		20.2313	>30	>30	4.69398	na	na	0.5367	0.111536	0.456313	0.228064
375885584	NCGC00418071-01		18.0312	>30	>30	4.74398	na	na	0.25592	0.497891	-0.226109	0.597609
375888642	NCGC00418072-01		18.0312	>30	>30	4.74398	na	na	0.231905	0.540909	0.461706	0.221109
375885292	NCGC00418095-01		6.3977	>30	>30	5.19398	na	na	0.63053	0.0500074	0.136032	0.762889
375884949	NCGC00418121-01		18.0312	>30	>30	4.74398	na	na	0.208823	0.582386	0.410951	0.286416
375890765	NCGC00418123-01		16.0703	>30	>30	4.79398	na	na	-0.741464	0.0130781	-0.697684	0.0324307
375885597	NCGC00418125-01		16.0703	>30	>30	4.79398	na	na	0.906051	0.00026295	0.88213	0.00104206
375884554	NCGC00418130-01		20.2313	>30	>30	4.69398	na	na	0.0801954	0.843554	0.449861	0.235475
375886838	NCGC00418146-01		1.01397	3.20644	2.02313	5.99398	5.49398	5.69398	0.954032	1.93531e-05	0.974251	1.66556e-05
375886564	NCGC00418159-01		20.2313	>30	>30	4.69398	na	na	-0.30659	0.410095	-0.668569	0.0445744
375885609	NCGC00418171-01		8.05423	>30	>30	5.09398	na	na	0.566437	0.0883935	0.355105	0.371519
490339322	NCGC00418175-01		18.0312	>30	>30	4.74398	na	na	-0.0999505	0.804088	-0.424115	0.267412
375890047	NCGC00418177-01		12.7651	>30	>30	4.89398	na	na	0.418864	0.238648	0.762041	0.0136067
490339323	NCGC00418182-01		16.0703	>30	>30	4.79398	na	na	-0.365463	0.313083	-0.342801	0.391254
375885916	NCGC00418183-01		18.0312	>30	>30	4.74398	na	na	-0.540024	0.108702	-0.794059	0.00802259
490339324	NCGC00418203-01		16.0703	22.6999	22.6999	4.79398	4.64398	4.64398	0.925587	0.000107974	0.929772	0.000184202
375886853	NCGC00418229-01		>30	>30	>30	na	na	na	0.223511	0.556397	-0.355629	0.371255
490339325	NCGC00418247-01		18.0312	>30	>30	4.74398	na	na	-0.0127169	0.975479	-0.26161	0.530915
490339326	NCGC00418282-01		>30	>30	>30	na	na	na	0.0454716	0.914112	0.0411999	0.934515
375886835	NCGC00418456-01		20.2313	>30	>30	4.69398	na	na	0.504497	0.140491	0.192807	0.65932
490339327	NCGC00418504-01		20.2313	9.03699	>30	4.69398	5.04398	na	0.81738	0.00345722	0.533925	0.140111
490339328	NCGC00418511-01		14.3227	20.2313	9.03699	4.84398	4.69398	5.04398	0.971803	3.48796e-06	0.948496	7.67193e-05
375890925	NCGC00418513-01		18.0312	22.6999	>30	4.74398	4.64398	na	0.9718	3.48796e-06	0.909219	0.000423571
375886870	NCGC00419287-01		7.17834	3.20644	3.59769	5.14398	5.49398	5.44398	0.937228	5.90728e-05	0.964107	3.26248e-05
375887682	NCGC00419345-01		1.13769	3.59769	4.03667	5.94398	5.44398	5.39398	0.979839	1.02453e-06	0.92482	0.000226299
490339329	NCGC00419376-01		10.1397	18.0312	25.4697	4.99398	4.74398	4.59398	0.954758	1.82414e-05	0.924731	0.000226653
490339330	NCGC00419513-01		>30	>30	>30	na	na	na	-0.374913	0.29924	-0.355684	0.371255
490339331	NCGC00419638-01		>30	>30	>30	na	na	na	-0.169704	0.658556	0.0950886	0.83966
375798817	NCGC00421021-01		3.50773	8.81102	6.23773	5.45497	5.05497	5.20497	0.985662	2.84668e-07	0.98992	1.33938e-06
375801618	NCGC00421022-01		0.988613	1.39645	2.21323	6.00497	5.85497	5.65497	0.994325	1.12932e-08	0.986265	2.72012e-06
375801642	NCGC00421159-01		14.3227	>30	>30	4.84398	na	na	0.779367	0.00716473	0.812616	0.00568744
375802181	NCGC00421238-01		9.88613	12.4459	15.6685	5.00497	4.90497	4.80497	0.954008	1.93531e-05	0.96855	2.41557e-05
375798809	NCGC00421252-01		6.99884	2.78629	>30	5.15497	5.55497	na	0.953073	2.09868e-05	0.967828	2.44622e-05
375803617	NCGC00421253-01		>30	>30	>30	na	na	na	0.597947	0.0678685	0.107869	0.815988
375801198	NCGC00421405-01		18.0312	>30	>30	4.74398	na	na	0.875446	0.000784078	0.660799	0.0482732
375799551	NCGC00421407-01		>30	>30	>30	na	na	na	0.721142	0.0173131	0.332289	0.409005
375804126	NCGC00421411-01		6.3977	>30	22.6999	5.19398	na	4.64398	0.964013	8.42689e-06	0.811348	0.00580201
375800645	NCGC00421413-01		>30	>30	>30	na	na	na	0.791674	0.00576543	0.617794	0.0729477
375801160	NCGC00421527-01		>30	>30	>30	na	na	na	0.178199	0.642172	0.586375	0.0952257
375867727	NCGC00422289-01		6.23773	13.9645	12.4459	5.20497	4.85497	4.90497	0.962094	9.92437e-06	0.869817	0.00148672
375855602	NCGC00422290-01		17.5803	>30	>30	4.75497	na	na	0.777817	0.0073511	0.734029	0.0203248
375859558	NCGC00422292-01		6.23773	11.0924	>30	5.20497	4.95497	na	0.955238	1.76445e-05	0.530019	0.143834
375847525	NCGC00422293-01		0.699884	9.88613	12.4459	6.15497	5.00497	4.90497	0.906823	0.000254883	0.760999	0.0137888
375869842	NCGC00422294-01		6.99884	>30	>30	5.15497	na	na	0.955736	1.69824e-05	0.872928	0.00137612
375863556	NCGC00422295-01		6.23773	>30	>30	5.20497	na	na	0.932292	7.66205e-05	0.754495	0.0151397
375855567	NCGC00422297-01		4.9548	>30	>30	5.30497	na	na	0.935586	6.52284e-05	0.828046	0.00411041
375853556	NCGC00422302-01		3.50773	11.0924	>30	5.45497	4.95497	na	0.954862	1.81149e-05	0.928554	0.000195234
375867719	NCGC00422308-01		6.23773	>30	>30	5.20497	na	na	0.937436	5.85886e-05	0.855401	0.0021707
375847540	NCGC00422310-01		9.88613	>30	>30	5.00497	na	na	0.818471	0.00337909	0.847886	0.00264147
375853575	NCGC00422314-01		6.23773	>30	>30	5.20497	na	na	0.916467	0.000166732	0.812395	0.00570555
375845508	NCGC00422322-01		11.0924	>30	>30	4.95497	na	na	0.816833	0.0034927	0.813926	0.00556451
375843484	NCGC00422328-01		3.12627	3.93574	>30	5.50497	5.40497	na	0.961493	1.04245e-05	0.944039	9.61822e-05
375869854	NCGC00422330-01		9.88613	>30	>30	5.00497	na	na	0.684377	0.0278211	0.877176	0.0012023
375867725	NCGC00422336-01		1.56685	5.55938	2.21323	5.80497	5.25497	5.65497	0.956704	1.55718e-05	0.960681	3.52276e-05
375855589	NCGC00422340-01		2.21323	5.55938	>30	5.65497	5.25497	na	0.969129	4.82238e-06	0.961021	3.52276e-05
375853566	NCGC00422354-01		11.0924	>30	>30	4.95497	na	na	0.601779	0.0656802	0.706469	0.0291774
375861558	NCGC00422366-01		3.93574	>30	15.6685	5.40497	na	4.80497	0.928466	9.38833e-05	0.940263	0.000118089
375861550	NCGC00422370-01		6.23773	11.0924	>30	5.20497	4.95497	na	0.941804	4.50678e-05	0.962644	3.38019e-05
375861567	NCGC00422372-01		1.56685	11.0924	15.6685	5.80497	4.95497	4.80497	0.93578	6.46382e-05	0.844963	0.00281399
375869843	NCGC00422374-01		7.85283	>30	>30	5.10497	na	na	0.942534	4.34062e-05	0.768693	0.0122968
375877326	NCGC00422809-01		>30	>30	>30	na	na	na	-0.085536	0.832911	-0.15902	0.723371
375874124	NCGC00424283-01		>30	>30	>30	na	na	na	0.36869	0.308617	0.342728	0.391254
375844566	NCGC00424571-01		1.75803	0.881102	0.881102	5.75497	6.05497	6.05497	0.899437	0.000337909	0.950818	6.88987e-05
375846497	NCGC00424850-01		11.0924	13.9645	12.4459	4.95497	4.85497	4.90497	0.986267	2.41717e-07	0.984767	3.65406e-06
375858586	NCGC00424867-01		12.4459	13.9645	13.9645	4.90497	4.85497	4.85497	0.981603	7.1289e-07	0.988234	2.17886e-06
375848528	NCGC00424871-01		12.4459	13.9645	13.9645	4.90497	4.85497	4.85497	0.972465	3.20539e-06	0.974432	1.66556e-05
375874849	NCGC00424922-01		9.88613	3.12627	>30	5.00497	5.50497	na	0.865993	0.00104348	0.694445	0.0334664
375879000	NCGC00425000-01		4.41597	13.9645	12.4459	5.35497	4.85497	4.90497	0.920053	0.000141435	0.940204	0.000118089
375844527	NCGC00425011-01		>30	>30	>30	na	na	na	0.678786	0.0296844	0.837386	0.00334877
375854597	NCGC00425013-01		9.88613	>30	17.5803	5.00497	na	4.75497	0.920573	0.000138656	0.931645	0.00016874
375875215	NCGC00425034-01		11.0924	>30	>30	4.95497	na	na	0.877273	0.000739816	0.783324	0.00970291
375838457	NCGC00425047-01		11.0924	>30	>30	4.95497	na	na	0.773289	0.00795688	0.731714	0.0209256
375838504	NCGC00425057-01		11.0924	15.6685	13.9645	4.95497	4.80497	4.85497	0.939387	5.23971e-05	0.957015	4.47318e-05
375860581	NCGC00425059-01		12.4459	13.9645	15.6685	4.90497	4.85497	4.80497	0.91544	0.000174582	0.938314	0.000130419
375866648	NCGC00425067-01		11.0924	13.9645	13.9645	4.95497	4.85497	4.85497	0.984455	3.70419e-07	0.981655	6.17666e-06
375884184	NCGC00425096-01		>30	>30	>30	na	na	na	-0.312069	0.400798	-0.392166	0.316085
375879128	NCGC00425266-01		2.78629	12.4459	13.9645	5.55497	4.90497	4.85497	0.952683	2.15944e-05	0.958424	4.06387e-05
375884357	NCGC00425298-01		9.88613	>30	>30	5.00497	na	na	0.897836	0.000358639	0.663804	0.046847
375879253	NCGC00425352-01		11.0924	>30	>30	4.95497	na	na	0.890936	0.000466412	0.227987	0.593824
375858624	NCGC00425391-01		9.88613	>30	>30	5.00497	na	na	0.737043	0.0139115	0.932384	0.000164966
375854599	NCGC00425397-01		11.0924	>30	>30	4.95497	na	na	0.773847	0.00788494	0.898956	0.000601443
375878477	NCGC00425452-01		>30	>30	>30	na	na	na	0.417359	0.240356	0.108842	0.814943
375848521	NCGC00425473-01		3.12627	12.4459	12.4459	5.50497	4.90497	4.90497	0.935193	6.65843e-05	0.9608	3.52276e-05
375878156	NCGC00425502-01		12.4459	>30	>30	4.90497	na	na	0.833569	0.00241283	0.754834	0.0151005
375862575	NCGC00425539-01		7.85283	11.0924	15.6685	5.10497	4.95497	4.80497	0.977046	1.64188e-06	0.948339	7.72502e-05
375844519	NCGC00425557-01		9.88613	11.0924	>30	5.00497	4.95497	na	0.988829	1.10206e-07	0.943382	9.98949e-05
375879132	NCGC00425710-01		9.88613	>30	22.1323	5.00497	na	4.65497	0.93399	7.03084e-05	0.896984	0.000642275
375879003	NCGC00426241-01		15.6685	8.81102	>30	4.80497	5.05497	na	0.832643	0.00245497	0.314616	0.437511
375878980	NCGC00426301-01		11.0924	>30	>30	4.95497	na	na	0.843965	0.00187612	0.600857	0.0846674
375853941	NCGC00426332-01		>30	>30	>30	na	na	na	0.609999	0.0609208	0.319666	0.429273
375880778	NCGC00426335-01		7.85283	4.9548	>30	5.10497	5.30497	na	0.979189	1.14152e-06	0.862054	0.00182251
375855966	NCGC00426362-01		>30	>30	>30	na	na	na	-0.000959793	0.997765	0.225835	0.597712
375880004	NCGC00426839-01		11.0924	8.81102	>30	4.95497	5.05497	na	0.966509	6.56266e-06	0.954504	5.17885e-05
375882492	NCGC00427117-01		17.5803	>30	>30	4.75497	na	na	0.86161	0.00117724	0.211467	0.624502
375883653	NCGC00427469-01		9.88613	>30	>30	5.00497	na	na	0.690197	0.0258809	0.76157	0.013675
375878942	NCGC00427483-01		9.88613	13.9645	>30	5.00497	4.85497	na	0.962268	9.8104e-06	0.445402	0.240968
375861981	NCGC00427548-01		8.81102	12.4459	12.4459	5.05497	4.90497	4.90497	0.913647	0.000189254	0.931199	0.000172199
375839873	NCGC00427550-01		8.81102	>30	>30	5.05497	na	na	0.950439	2.54822e-05	0.913299	0.00036056
375841873	NCGC00427552-01		3.93574	6.23773	13.9645	5.40497	5.20497	4.85497	0.961497	1.04245e-05	0.947245	8.10508e-05
375841881	NCGC00427562-01		9.88613	6.23773	12.4459	5.00497	5.20497	4.90497	0.971041	3.80014e-06	0.950073	7.05708e-05
375881120	NCGC00427683-01		4.9548	>30	>30	5.30497	na	na	0.917891	0.00015624	0.871435	0.0014309
375881977	NCGC00427691-01		13.9645	>30	>30	4.85497	na	na	0.866596	0.00102486	0.671522	0.0431384
375879028	NCGC00428264-01		>30	>30	>30	na	na	na	0.256888	0.496737	0.284791	0.490506
375879996	NCGC00428584-01		12.4459	>30	>30	4.90497	na	na	0.899355	0.000338593	0.773351	0.0115629
375883602	NCGC00428942-01		0.988613	4.41597	13.9645	6.00497	5.35497	4.85497	0.952801	2.14164e-05	0.896918	0.000642275
375850177	NCGC00428953-01		>30	>30	>30	na	na	na	-0.64138	0.0448365	-0.447713	0.238204
375880040	NCGC00428976-01		9.88613	>30	>30	5.00497	na	na	0.79477	0.00545377	0.786561	0.00915889
375878123	NCGC00429038-01		5.55938	13.9645	>30	5.25497	4.85497	na	0.941877	4.50207e-05	0.968861	2.40399e-05
375877227	NCGC00429241-01		3.12627	13.9645	6.99884	5.50497	4.85497	5.15497	0.958576	1.33078e-05	0.872282	0.00139742
375873061	NCGC00429409-01		>30	>30	>30	na	na	na	0.59203	0.0712619	0.349489	0.380177
375842114	NCGC00429833-01		8.81102	5.55938	>30	5.05497	5.25497	na	0.937835	5.7202e-05	0.909066	0.000425405
375876940	NCGC00430133-01		2.48328	3.93574	12.4459	5.60497	5.40497	4.90497	0.983338	4.83634e-07	0.916847	0.000312026
375850125	NCGC00430172-01		0.881102	1.24459	>30	6.05497	5.90497	na	0.993621	1.61042e-08	0.68833	0.0359753
375854126	NCGC00430184-01		0.197254	0.248328	>30	6.70497	6.60497	na	0.997398	1.66664e-09	0.630563	0.0650843
375864179	NCGC00430256-01		6.23773	11.0924	12.4459	5.20497	4.95497	4.90497	0.975509	2.06579e-06	0.941367	0.000111798
375848091	NCGC00430262-01		11.0924	11.0924	15.6685	4.95497	4.95497	4.80497	0.968429	5.28654e-06	0.934037	0.000156596
375876530	NCGC00430265-01		>30	>30	>30	na	na	na	-0.228203	0.54739	0.287999	0.484988
375856190	NCGC00430278-01		5.55938	9.88613	>30	5.25497	5.00497	na	0.972071	3.37014e-06	0.89872	0.000604335
375848137	NCGC00430592-01		>30	>30	>30	na	na	na	0.56117	0.092059	-0.208389	0.629485
375880508	NCGC00430617-01		9.88613	12.4459	13.9645	5.00497	4.90497	4.85497	0.95549	1.73544e-05	0.970008	2.24625e-05
375876916	NCGC00430625-01		12.4459	12.4459	13.9645	4.90497	4.90497	4.85497	0.97356	2.73555e-06	0.9494	7.30523e-05
375860163	NCGC00430636-01		>30	>30	>30	na	na	na	0.746738	0.0121111	0.279431	0.499766
375846138	NCGC00430764-01		11.0924	12.4459	13.9645	4.95497	4.90497	4.85497	0.916647	0.00016573	0.92928	0.000188154
375868291	NCGC00430804-01		1.56685	7.85283	6.99884	5.80497	5.10497	5.15497	0.961913	1.00272e-05	0.963679	3.28338e-05
375882724	NCGC00430819-01		4.9548	13.9645	11.0924	5.30497	4.85497	4.95497	0.972966	2.96667e-06	0.988021	2.17886e-06
375882667	NCGC00430869-01		9.88613	>30	>30	5.00497	na	na	0.890535	0.000472491	0.811013	0.00583251
375872297	NCGC00430893-01		12.4459	>30	>30	4.90497	na	na	0.745063	0.0124024	0.596164	0.088101
375882485	NCGC00431059-01		5.55938	13.9645	>30	5.25497	4.85497	na	0.963752	8.58044e-06	0.906845	0.000467047
375881495	NCGC00431816-01		>30	>30	>30	na	na	na	0.526625	0.120083	0.0800187	0.866313
375875089	NCGC00432050-01		6.99884	11.0924	11.0924	5.15497	4.95497	4.95497	0.969758	4.52741e-06	0.969546	2.3364e-05
375873563	NCGC00432106-01		9.88613	12.4459	15.6685	5.00497	4.90497	4.80497	0.961221	1.06862e-05	0.935275	0.000148387
375873565	NCGC00432306-01		11.0924	15.6685	12.4459	4.95497	4.80497	4.90497	0.931566	7.92682e-05	0.953467	5.59342e-05
375877828	NCGC00432557-01		12.4459	>30	>30	4.90497	na	na	0.819584	0.00330853	0.886771	0.000894939
375880944	NCGC00432626-01		>30	>30	>30	na	na	na	0.0535265	0.896564	-0.173315	0.698092
375844640	NCGC00432651-01		>30	>30	>30	na	na	na	0.439078	0.213137	0.698704	0.032039
375864645	NCGC00432653-01		>30	>30	>30	na	na	na	0.761168	0.00967275	0.2474	0.556439
375848656	NCGC00432661-01		>30	>30	>30	na	na	na	0.377457	0.295549	0.155367	0.728499
375862717	NCGC00432667-01		>30	>30	>30	na	na	na	0.305057	0.412284	-0.271738	0.514157
375844650	NCGC00432669-01		9.88613	11.0924	>30	5.00497	4.95497	na	0.941764	4.51037e-05	0.224085	0.600513
375842629	NCGC00432677-01		13.9645	>30	>30	4.85497	na	na	0.925123	0.000110559	0.710317	0.027866
375852675	NCGC00432679-01		2.48328	2.78629	15.6685	5.60497	5.55497	4.80497	0.996011	4.21456e-09	0.801343	0.00698424
375838610	NCGC00432681-01		11.0924	9.88613	13.9645	4.95497	5.00497	4.85497	0.972334	3.24524e-06	0.874046	0.00133072
375850661	NCGC00432705-01		6.23773	11.0924	>30	5.20497	4.95497	na	0.960851	1.09657e-05	0.963668	3.28338e-05
375854684	NCGC00432707-01		9.88613	8.81102	>30	5.00497	5.05497	na	0.938367	5.53111e-05	0.925213	0.000222795
375862671	NCGC00432723-01		1.97254	1.56685	>30	5.70497	5.80497	na	0.99228	2.96125e-08	0.333354	0.40816
375880645	NCGC00432736-01		11.0924	9.88613	>30	4.95497	5.00497	na	0.945343	3.61968e-05	0.904226	0.000505435
375862703	NCGC00432741-01		>30	>30	>30	na	na	na	0.692212	0.0252411	0.490056	0.186579
375842599	NCGC00432759-01		8.81102	6.99884	>30	5.05497	5.15497	na	0.991298	4.46795e-08	0.317044	0.433377
375868796	NCGC00432761-01		11.0924	4.9548	>30	4.95497	5.30497	na	0.941303	4.65963e-05	-0.127316	0.782477
375866779	NCGC00432771-01		13.9645	>30	>30	4.85497	na	na	0.871694	0.000881145	-0.24789	0.555837
375840567	NCGC00432803-01		3.12627	3.93574	>30	5.50497	5.40497	na	0.994808	8.51999e-09	0.758517	0.0143214
375838554	NCGC00432805-01		7.85283	9.88613	>30	5.10497	5.00497	na	0.997765	1.26646e-09	0.442826	0.244654
375846656	NCGC00432807-01		5.55938	9.88613	>30	5.25497	5.00497	na	0.993021	2.14401e-08	0.26026	0.533197
375858674	NCGC00432823-01		1.39645	1.56685	>30	5.85497	5.80497	na	0.996211	3.67602e-09	0.381908	0.331877
375881836	NCGC00432832-01		1.97254	5.55938	12.4459	5.70497	5.25497	4.90497	0.961546	1.04245e-05	0.939033	0.000126648
375868827	NCGC00432887-01		1.97254	1.56685	>30	5.70497	5.80497	na	0.961434	1.04625e-05	0.947921	7.85199e-05
375875608	NCGC00432964-01		>30	>30	>30	na	na	na	0.442835	0.208561	0.138257	0.759809
375877712	NCGC00433000-01		12.4459	>30	>30	4.90497	na	na	0.906867	0.000254765	0.846804	0.00270629
375876205	NCGC00433298-01		12.4459	>30	>30	4.90497	na	na	-0.851789	0.00153772	-0.581958	0.0987833
375875325	NCGC00433406-01		0.785283	13.9645	9.88613	6.10497	4.85497	5.00497	0.858828	0.00126514	0.881314	0.001066
375871098	NCGC00433624-01		>30	>30	>30	na	na	na	0.217342	0.568251	0.255698	0.541853
375871938	NCGC00433761-01		15.6685	>30	>30	4.80497	na	na	0.659021	0.0371742	0.43392	0.255884
375877119	NCGC00434033-01		13.9645	>30	>30	4.85497	na	na	0.587664	0.0738726	0.48829	0.188575
375872574	NCGC00434459-01		11.0924	>30	>30	4.95497	na	na	0.800377	0.00489669	0.797524	0.00751108
375871193	NCGC00434953-01		5.55938	8.81102	>30	5.25497	5.05497	na	0.993745	1.52251e-08	0.813903	0.00556451
375865855	NCGC00435246-01		11.0924	>30	>30	4.95497	na	na	0.843912	0.00187641	0.868032	0.00155925
375874963	NCGC00435815-01		>30	>30	>30	na	na	na	-0.597607	0.0680222	-0.313696	0.438567
375878637	NCGC00435911-01		17.5803	>30	>30	4.75497	na	na	0.673718	0.0314612	0.532001	0.141932
375876037	NCGC00435925-01		7.85283	>30	>30	5.10497	na	na	0.915786	0.000172181	0.822223	0.00469773
375872998	NCGC00436423-01		12.4459	>30	>30	4.90497	na	na	0.919102	0.000148322	0.638251	0.0607483
375872627	NCGC00436639-01		12.4459	>30	>30	4.90497	na	na	0.783883	0.0066269	0.624921	0.0684993
375871536	NCGC00436665-01		9.88613	>30	>30	5.00497	na	na	0.834836	0.00234459	0.932318	0.00016497
375877111	NCGC00436691-01		12.4459	>30	>30	4.90497	na	na	0.933018	7.39404e-05	0.839778	0.00317457
375871163	NCGC00436727-01		>30	>30	>30	na	na	na	0.156177	0.685299	-0.100928	0.82685
375861853	NCGC00437038-01		6.23773	9.88613	>30	5.20497	5.00497	na	0.996516	3.09288e-09	0.113784	0.806236
375882808	NCGC00437347-01		9.88613	>30	>30	5.00497	na	na	0.937874	5.71672e-05	0.950486	6.9627e-05
375839541	NCGC00437414-01		6.23773	>30	>30	5.20497	na	na	0.807587	0.00424622	0.846291	0.00273966
375853599	NCGC00437446-01		4.9548	>30	>30	5.30497	na	na	0.1413	0.715296	0.120033	0.793203
375853663	NCGC00437480-01		11.0924	>30	>30	4.95497	na	na	0.492508	0.152499	0.840391	0.00313538
375874459	NCGC00437481-01		11.0924	>30	>30	4.95497	na	na	0.507429	0.137998	0.845354	0.00278939
375878540	NCGC00437487-01		15.6685	>30	>30	4.80497	na	na	0.655676	0.0385044	0.568969	0.108823
375839500	NCGC00437488-01		11.0924	>30	>30	4.95497	na	na	0.889978	0.00048015	0.867326	0.0015885
375845614	NCGC00437580-01		8.81102	>30	>30	5.05497	na	na	-0.887756	0.000519795	-0.939397	0.00012398
375845538	NCGC00437586-01		9.88613	>30	>30	5.00497	na	na	0.848213	0.00168064	0.933499	0.000156654
375851627	NCGC00437602-01		11.0924	>30	>30	4.95497	na	na	0.88181	0.000640531	0.870304	0.00147927
375880363	NCGC00437613-01		>30	>30	>30	na	na	na	0.582408	0.0773667	-0.162331	0.718148
375857620	NCGC00437614-01		5.55938	>30	>30	5.25497	na	na	0.907444	0.000249164	0.938874	0.000127449
375841516	NCGC00437618-01		9.88613	>30	>30	5.00497	na	na	0.893948	0.00041739	0.843086	0.0029331
375847600	NCGC00437622-01		11.0924	>30	>30	4.95497	na	na	0.220616	0.561707	0.140039	0.756761
375847568	NCGC00437624-01		3.93574	11.0924	13.9645	5.40497	4.95497	4.85497	0.95452	1.85675e-05	0.951237	6.73096e-05
375845546	NCGC00437632-01		11.0924	>30	>30	4.95497	na	na	0.842162	0.00196268	0.875812	0.00125782
375851643	NCGC00437636-01		7.85283	>30	>30	5.10497	na	na	0.941162	4.69863e-05	0.805261	0.00647858
375861629	NCGC00437654-01		13.9645	>30	>30	4.85497	na	na	0.427699	0.227142	0.713526	0.0267954
375847640	NCGC00437662-01		6.23773	>30	>30	5.20497	na	na	0.770151	0.00838542	0.742567	0.0180037
375839567	NCGC00437686-01		11.0924	>30	>30	4.95497	na	na	0.613179	0.0590873	0.627928	0.0666042
375847594	NCGC00437712-01		3.93574	>30	>30	5.40497	na	na	0.270502	0.47311	0.505979	0.168438
375865694	NCGC00437714-01		4.9548	>30	>30	5.30497	na	na	0.902809	0.000299084	0.935243	0.000148387
375871373	NCGC00437737-01		15.6685	>30	>30	4.80497	na	na	0.757631	0.0102544	0.918381	0.000292949
375841505	NCGC00437766-01		8.81102	>30	>30	5.05497	na	na	0.858752	0.00126638	0.833687	0.00364265
375872593	NCGC00437791-01		13.9645	>30	>30	4.85497	na	na	0.543074	0.106249	0.485249	0.192216
375841578	NCGC00437846-01		6.99884	7.85283	>30	5.15497	5.10497	na	0.992511	2.68253e-08	-0.0127165	0.98209
375863653	NCGC00437918-01		11.0924	11.0924	>30	4.95497	4.95497	na	0.994264	1.16299e-08	-0.237688	0.575832
375847574	NCGC00437958-01		6.23773	>30	>30	5.20497	na	na	0.78994	0.00594776	0.88163	0.00105629
375873032	NCGC00438333-01		>30	>30	>30	na	na	na	-0.250006	0.507942	0.279977	0.49942
375883166	NCGC00438481-01		11.0924	11.0924	>30	4.95497	4.95497	na	0.976587	1.76648e-06	0.566233	0.111136
375880991	NCGC00438483-01		12.4459	>30	>30	4.90497	na	na	0.735139	0.0143118	0.212689	0.622203
375877176	NCGC00438963-01		12.4459	>30	>30	4.90497	na	na	0.855957	0.00137362	0.841733	0.00303644
375839530	NCGC00439046-01		11.0924	>30	>30	4.95497	na	na	0.879211	0.000695615	0.924667	0.000226672
375871984	NCGC00439780-01		9.88613	>30	>30	5.00497	na	na	0.890428	0.000473802	0.862848	0.00178922
375869929	NCGC00439803-01		4.41597	6.99884	15.6685	5.35497	5.15497	4.80497	0.991527	4.05096e-08	0.932609	0.000163254
375877073	NCGC00439904-01		12.4459	>30	>30	4.90497	na	na	0.62716	0.0517004	0.350925	0.378759
375874592	NCGC00439928-01		1.75803	4.41597	12.4459	5.75497	5.35497	4.90497	0.984927	3.31866e-07	0.911676	0.000387353
375862369	NCGC00440289-01		11.0924	>30	6.23773	4.95497	na	5.20497	0.852558	0.00150983	0.921494	0.000264904
375876104	NCGC00440394-01		>30	>30	>30	na	na	na	0.614394	0.0584895	-0.00636239	0.991829
375872276	NCGC00440476-01		12.4459	>30	>30	4.90497	na	na	0.896136	0.00038356	0.287335	0.485959
375882839	NCGC00440498-01		11.0924	>30	13.9645	4.95497	na	4.85497	0.702366	0.0222445	0.814314	0.00553292
375879684	NCGC00440648-01		>30	>30	>30	na	na	na	0.368018	0.309443	-0.000130971	0.999789
375860371	NCGC00440987-01		12.4459	>30	>30	4.90497	na	na	0.89483	0.000403736	0.884944	0.000954507
375850276	NCGC00440993-01		12.4459	>30	>30	4.90497	na	na	0.896175	0.000383523	0.729376	0.0216185
375848325	NCGC00440995-01		11.0924	>30	>30	4.95497	na	na	0.840769	0.0020272	0.489955	0.186579
375868478	NCGC00440997-01		11.0924	>30	>30	4.95497	na	na	0.741952	0.0129914	0.637635	0.0610736
375856377	NCGC00441001-01		11.0924	>30	>30	4.95497	na	na	0.854311	0.0014364	0.310061	0.44478
375864348	NCGC00441109-01		>30	>30	>30	na	na	na	0.633197	0.0488112	0.0241417	0.96538
375848274	NCGC00441117-01		11.0924	>30	>30	4.95497	na	na	0.771507	0.00819163	0.579301	0.100694
375858381	NCGC00441125-01		5.55938	>30	>30	5.25497	na	na	0.868785	0.000958405	0.616973	0.07335
375871843	NCGC00441154-01		11.0924	>30	>30	4.95497	na	na	0.697067	0.023829	0.789357	0.00868334
375858301	NCGC00441157-01		12.4459	>30	>30	4.90497	na	na	0.813472	0.00375282	0.124459	0.787106
375842246	NCGC00441173-01		2.78629	9.88613	12.4459	5.55497	5.00497	4.90497	0.951863	2.31152e-05	0.954891	5.02503e-05
375842219	NCGC00441179-01		6.23773	2.48328	>30	5.20497	5.60497	na	0.94832	2.98213e-05	0.806258	0.00638455
375883243	NCGC00441254-01		5.55938	>30	>30	5.25497	na	na	0.890009	0.00048015	0.515485	0.157969
375875555	NCGC00441641-01		>30	>30	>30	na	na	na	0.544713	0.104937	-0.205112	0.635476
375877902	NCGC00441645-01		11.0924	>30	>30	4.95497	na	na	0.833836	0.00239946	0.80617	0.00638564
375875164	NCGC00442461-01		9.88613	>30	>30	5.00497	na	na	0.851132	0.00156094	0.869095	0.00151252
375876292	NCGC00442659-01		11.0924	>30	>30	4.95497	na	na	0.603002	0.0649733	0.52271	0.151203
375877871	NCGC00443141-01		11.0924	>30	>30	4.95497	na	na	0.177272	0.643722	0.180787	0.682618
375882314	NCGC00443145-01		>30	>30	>30	na	na	na	0.1131	0.775177	0.0718421	0.880458
375843861	NCGC00443208-01		>30	>30	>30	na	na	na	-0.22539	0.552904	0.517428	0.156541
375871171	NCGC00443451-01		>30	>30	>30	na	na	na	0.573926	0.0832477	0.331516	0.409858
375882753	NCGC00443479-01		>30	>30	>30	na	na	na	0.741391	0.0130791	0.308297	0.447161
375881420	NCGC00443783-01		5.55938	15.6685	>30	5.25497	4.80497	na	0.949655	2.69672e-05	0.86285	0.00178922
375883147	NCGC00444081-01		>30	>30	>30	na	na	na	0.745375	0.0123672	0.47662	0.203128
375878851	NCGC00444241-01		9.88613	>30	12.4459	5.00497	na	4.90497	0.947337	3.13865e-05	0.950461	6.9627e-05
490339332	NCGC00444507-03		13.9645	>30	>30	4.85497	na	na	0.849441	0.0016339	0.578614	0.101196
375871471	NCGC00444515-01		12.4459	>30	>30	4.90497	na	na	0.788238	0.0061443	0.74752	0.0167783
375872802	NCGC00444647-01		>30	>30	>30	na	na	na	-0.435379	0.217497	-0.348882	0.380473
375878870	NCGC00444969-01		9.88613	12.4459	>30	5.00497	4.90497	na	0.98483	3.39213e-07	0.900987	0.000561352
375875253	NCGC00445015-01		>30	>30	>30	na	na	na	0.39539	0.269677	0.121355	0.791776
375853909	NCGC00445315-01		>30	>30	>30	na	na	na	0.410697	0.249051	-0.195883	0.65301
375871207	NCGC00445403-01		6.99884	6.99884	>30	5.15497	5.15497	na	0.954129	1.92338e-05	0.450735	0.234989
375839802	NCGC00445570-01		2.78629	8.81102	7.85283	5.55497	5.05497	5.10497	0.960503	1.12672e-05	0.967687	2.45272e-05
375843867	NCGC00445582-01		9.88613	>30	>30	5.00497	na	na	0.934058	7.01327e-05	0.694172	0.033539
375851857	NCGC00445612-01		11.0924	>30	>30	4.95497	na	na	0.753991	0.0108673	0.501756	0.173149
375874203	NCGC00445970-01		>30	>30	>30	na	na	na	0.650505	0.0406895	0.349419	0.380177
375875859	NCGC00445972-01		8.81102	11.0924	13.9645	5.05497	4.95497	4.85497	0.989599	8.48855e-08	0.963391	3.28338e-05
375877800	NCGC00446150-01		12.4459	>30	>30	4.90497	na	na	0.888558	0.000504634	0.859577	0.00194944
375874616	NCGC00446312-01		19.7254	>30	>30	4.70497	na	na	0.445961	0.205041	0.416843	0.277898
375871939	NCGC00446448-01		11.0924	15.6685	>30	4.95497	4.80497	na	0.954858	1.81149e-05	0.806727	0.00635272
375848489	NCGC00446875-01		9.88613	8.81102	>30	5.00497	5.05497	na	0.989957	7.45947e-08	0.890409	0.000812308
375873873	NCGC00447092-01		>30	>30	>30	na	na	na	0.552472	0.0987973	-0.594702	0.0889951
375866621	NCGC00447109-01		12.4459	>30	>30	4.90497	na	na	0.903453	0.000292396	0.471051	0.209802
375844467	NCGC00447113-01		11.0924	>30	>30	4.95497	na	na	0.824914	0.00293251	0.920447	0.000274895
375852517	NCGC00447127-01		9.88613	>30	>30	5.00497	na	na	0.966074	6.87235e-06	0.976212	1.44399e-05
375868723	NCGC00447133-01		7.85283	9.88613	22.1323	5.10497	5.00497	4.65497	0.931064	8.10129e-05	0.880117	0.00110542
375882175	NCGC00447244-01		>30	>30	>30	na	na	na	-0.154857	0.687358	-0.020309	0.971534
375882904	NCGC00447332-01		17.5803	11.0924	>30	4.75497	4.95497	na	0.947771	3.0632e-05	0.538369	0.136326
375840427	NCGC00447353-01		12.4459	>30	>30	4.90497	na	na	0.897005	0.000370938	0.529429	0.144336
375882897	NCGC00447436-01		9.88613	11.0924	>30	5.00497	4.95497	na	0.951398	2.39045e-05	0.816262	0.00533084
375876880	NCGC00447462-01		6.99884	12.4459	15.6685	5.15497	4.90497	4.80497	0.957482	1.46646e-05	0.916499	0.000315724
375875653	NCGC00447616-01		9.88613	15.6685	13.9645	5.00497	4.80497	4.85497	0.947678	3.07979e-05	0.956057	4.73047e-05
375872502	NCGC00448280-01		12.4459	>30	>30	4.90497	na	na	0.932872	7.44736e-05	0.952515	6.07323e-05
375873391	NCGC00448436-01		9.88613	>30	>30	5.00497	na	na	0.851145	0.00156094	0.829427	0.00400206
375882216	NCGC00449084-01		>30	>30	>30	na	na	na	-0.725309	0.0163728	-0.708244	0.0285963
375838650	NCGC00449485-01		7.85283	11.0924	>30	5.10497	4.95497	na	0.994634	9.47947e-09	0.122439	0.789797
375838654	NCGC00449535-01		11.0924	7.85283	>30	4.95497	5.10497	na	0.947424	3.13085e-05	-0.265956	0.524284
375858789	NCGC00449541-01		9.88613	13.9645	>30	5.00497	4.85497	na	0.966728	6.39838e-06	-0.102429	0.825205
375852768	NCGC00449551-01		11.0924	5.55938	>30	4.95497	5.25497	na	0.854526	0.00142925	-0.042061	0.934251
375850750	NCGC00449555-01		11.0924	12.4459	>30	4.95497	4.90497	na	0.960581	1.1204e-05	-0.362673	0.361496
375840693	NCGC00449559-01		4.9548	7.85283	>30	5.30497	5.10497	na	0.990718	5.66509e-08	0.014194	0.979349
375858782	NCGC00449567-01		9.88613	12.4459	>30	5.00497	4.90497	na	0.950627	2.51892e-05	0.253423	0.54594
375838633	NCGC00449585-01		11.0924	6.99884	>30	4.95497	5.15497	na	0.966949	6.26648e-06	0.550806	0.125045
375844695	NCGC00449591-01		11.0924	6.23773	>30	4.95497	5.20497	na	0.96694	6.26648e-06	0.321382	0.426201
375856818	NCGC00450039-01		9.88613	>30	>30	5.00497	na	na	0.918988	0.000148833	0.535996	0.138458
375864838	NCGC00450040-01		15.6685	>30	>30	4.80497	na	na	0.740891	0.0131404	0.293596	0.473984
375860786	NCGC00450061-01		7.85283	>30	>30	5.10497	na	na	0.881113	0.000653242	0.573686	0.104983
375856791	NCGC00450064-01		9.88613	>30	>30	5.00497	na	na	0.939755	5.13466e-05	0.838025	0.00330309
375868988	NCGC00450069-01		9.88613	>30	>30	5.00497	na	na	0.884214	0.000589449	0.495371	0.18032
375854774	NCGC00450081-01		>30	>30	>30	na	na	na	0.0148738	0.971531	-0.151822	0.733962
375838630	NCGC00450102-01		11.0924	>30	>30	4.95497	na	na	0.705117	0.0214955	0.0304362	0.953332
375846045	NCGC00452108-01		12.4459	12.4459	>30	4.90497	4.90497	na	0.96119	1.06903e-05	-0.00417694	0.993231
375868223	NCGC00452116-01		8.81102	4.41597	>30	5.05497	5.35497	na	0.977346	1.5723e-06	0.557196	0.119509
375856127	NCGC00452150-01		11.0924	>30	>30	4.95497	na	na	0.870408	0.000914723	0.918868	0.000291085
375854087	NCGC00452151-01		7.85283	11.0924	>30	5.10497	4.95497	na	0.991536	4.05096e-08	0.959999	3.65638e-05
375858120	NCGC00452155-01		11.0924	12.4459	>30	4.95497	4.90497	na	0.90257	0.000301354	0.307439	0.448092
375846026	NCGC00452166-01		12.4459	13.9645	>30	4.90497	4.85497	na	0.989204	9.76041e-08	-0.0409018	0.934515
375862064	NCGC00452183-01		12.4459	>30	>30	4.90497	na	na	0.879114	0.000696043	0.124638	0.787106
375852095	NCGC00452190-01		11.0924	>30	>30	4.95497	na	na	0.802275	0.00472117	0.647124	0.0555613
375843959	NCGC00452209-01		17.5803	>30	>30	4.75497	na	na	0.743951	0.0126117	-0.13087	0.774504
375846057	NCGC00452248-01		12.4459	6.23773	>30	4.90497	5.20497	na	0.845898	0.00178588	-0.105901	0.8201
375856040	NCGC00452264-01		9.88613	>30	>30	5.00497	na	na	0.944728	3.78501e-05	0.914328	0.000345445
375839986	NCGC00452396-01		12.4459	>30	>30	4.90497	na	na	0.843489	0.00189579	0.761684	0.0136696
375846001	NCGC00452413-01		11.0924	>30	>30	4.95497	na	na	0.937105	5.94594e-05	0.790495	0.00853201
375868247	NCGC00452420-01		9.88613	9.88613	11.0924	5.00497	5.00497	4.95497	0.980848	8.38308e-07	0.900976	0.000561352
375841971	NCGC00452497-01		12.4459	>30	>30	4.90497	na	na	0.876015	0.000770915	0.0702308	0.882745
375860062	NCGC00452503-01		9.88613	9.88613	>30	5.00497	5.00497	na	0.92028	0.000140417	0.878336	0.0011699
375856080	NCGC00452766-01		15.6685	13.9645	>30	4.80497	4.85497	na	0.927565	9.78937e-05	0.696919	0.0326376
375870356	NCGC00452928-01		12.4459	11.0924	>30	4.90497	4.95497	na	0.960956	1.09319e-05	0.830942	0.00386072
375846050	NCGC00453299-01		8.81102	>30	>30	5.05497	na	na	0.878116	0.000720172	0.931896	0.000167093
375847658	NCGC00453474-01		11.0924	>30	>30	4.95497	na	na	0.818767	0.00336409	0.890303	0.000813661
375863761	NCGC00453669-01		9.88613	>30	15.6685	5.00497	na	4.80497	0.944516	3.83143e-05	0.864568	0.00171668
375839656	NCGC00453772-01		11.0924	12.4459	>30	4.95497	4.90497	na	0.960237	1.15365e-05	0.954252	5.26626e-05
375863773	NCGC00453923-01		9.88613	7.85283	15.6685	5.00497	5.10497	4.80497	0.981465	7.28391e-07	0.926841	0.000208414
375865813	NCGC00453924-01		15.6685	>30	>30	4.80497	na	na	0.753403	0.0109579	0.516033	0.157493
375865742	NCGC00453925-01		9.88613	12.4459	15.6685	5.00497	4.90497	4.80497	0.965498	7.32453e-06	0.961414	3.52276e-05
375853719	NCGC00453944-01		11.0924	6.23773	19.7254	4.95497	5.20497	4.70497	0.937293	5.89291e-05	0.882823	0.00102559
375847685	NCGC00453964-01		8.81102	4.41597	13.9645	5.05497	5.35497	4.85497	0.983341	4.83634e-07	0.935772	0.000145821
375861765	NCGC00454051-01		11.0924	>30	>30	4.95497	na	na	0.831232	0.00253456	0.0289091	0.955509
375863724	NCGC00454161-01		9.88613	>30	>30	5.00497	na	na	0.901601	0.000311207	0.814558	0.00551229
490339333	NCGC00454482-03		9.88613	>30	>30	5.00497	na	na	0.0201779	0.96163	-0.122466	0.789797
375849680	NCGC00454605-01		11.0924	>30	12.4459	4.95497	na	4.90497	0.902368	0.000303136	0.967966	2.44622e-05
375867864	NCGC00454608-01		3.50773	11.0924	12.4459	5.45497	4.95497	4.90497	0.947838	3.05592e-05	0.945268	8.97558e-05
375854212	NCGC00455586-01		11.0924	>30	>30	4.95497	na	na	0.951685	2.34334e-05	0.747554	0.0167783
375833503	NCGC00456228-01		9.88613	12.4459	>30	5.00497	4.90497	na	0.969375	4.69153e-06	0.904427	0.000502922
375835286	NCGC00456240-01		1.97254	1.97254	12.4459	5.70497	5.70497	4.90497	0.965637	7.22039e-06	0.934743	0.000152094
375837625	NCGC00456245-01		8.81102	>30	17.5803	5.05497	na	4.75497	0.885804	0.000557635	0.929998	0.000183462
375832232	NCGC00456253-01		2.78629	4.41597	11.0924	5.55497	5.35497	4.95497	0.957059	1.51446e-05	0.929749	0.000184202
375831623	NCGC00456269-01		8.81102	11.0924	15.6685	5.05497	4.95497	4.80497	0.95525	1.76445e-05	0.934813	0.000152075
375835869	NCGC00457512-01		9.88613	13.9645	12.4459	5.00497	4.85497	4.90497	0.980518	8.91788e-07	0.990984	9.74441e-07
375831485	NCGC00458299-01		11.0924	>30	>30	4.95497	na	na	0.926838	0.000101156	0.892953	0.000744972
375858924	NCGC00464172-01		>30	>30	>30	na	na	na	0.490002	0.154948	-0.318354	0.431121
375854971	NCGC00464361-01		9.88613	>30	>30	5.00497	na	na	0.723317	0.0168248	0.732201	0.0208067
375850929	NCGC00464383-01		6.99884	>30	12.4459	5.15497	na	4.90497	0.942866	4.26631e-05	0.960212	3.6051e-05
375862929	NCGC00464394-01		>30	>30	>30	na	na	na	0.144385	0.708807	0.0843278	0.859245
375847002	NCGC00465105-01		3.50773	11.0924	11.0924	5.45497	4.95497	4.95497	0.971316	3.69841e-06	0.960834	3.52276e-05
375853044	NCGC00465553-01		17.5803	>30	>30	4.75497	na	na	0.908057	0.000242826	0.754978	0.0150873
375844958	NCGC00465834-01		11.0924	>30	>30	4.95497	na	na	0.917254	0.000161342	0.714223	0.0266105
375867350	NCGC00466580-01		8.81102	11.0924	>30	5.05497	4.95497	na	0.953375	2.05053e-05	0.818163	0.00512996
375867445	NCGC00466735-01		9.88613	12.4459	>30	5.00497	4.90497	na	0.962508	9.56828e-06	0.9477	7.89885e-05
375863535	NCGC00467232-01		11.0924	>30	>30	4.95497	na	na	0.919262	0.000147415	0.837983	0.00330309
375869468	NCGC00469576-01		11.0924	>30	>30	4.95497	na	na	0.928794	9.23526e-05	0.913666	0.00035504
375869556	NCGC00469687-01		>30	>30	>30	na	na	na	-0.667784	0.0336206	-0.280941	0.498107
375843444	NCGC00469838-01		12.4459	>30	>30	4.90497	na	na	0.810483	0.00399816	0.609094	0.0786427
375833774	NCGC00470050-01		9.88613	>30	>30	5.00497	na	na	0.964042	8.42689e-06	0.96639	2.78322e-05
375847128	NCGC00470231-01		12.4459	>30	>30	4.90497	na	na	0.991886	3.52951e-08	0.93752	0.000133536
375841107	NCGC00470245-01		9.88613	12.4459	>30	5.00497	4.90497	na	0.949002	2.84061e-05	0.923688	0.000237293
375845158	NCGC00470444-01		11.0924	>30	19.7254	4.95497	na	4.70497	0.907092	0.000252908	0.942734	0.00010411
375843173	NCGC00470606-01		9.88613	>30	>30	5.00497	na	na	0.903292	0.000293592	0.915999	0.000320979
375843139	NCGC00470832-01		9.88613	13.9645	>30	5.00497	4.85497	na	0.933519	7.22551e-05	0.94334	9.98949e-05
375847087	NCGC00471496-01		12.4459	>30	>30	4.90497	na	na	0.920077	0.000141435	0.702361	0.0307677
375841160	NCGC00471499-01		13.9645	>30	>30	4.85497	na	na	0.800148	0.00491444	0.475164	0.204632
375849121	NCGC00471502-01		9.88613	>30	>30	5.00497	na	na	0.90754	0.000248446	0.956414	4.67744e-05
375849100	NCGC00471505-01		12.4459	>30	>30	4.90497	na	na	0.692246	0.0252411	0.633096	0.0636113
375839061	NCGC00471510-01		11.0924	>30	>30	4.95497	na	na	0.785329	0.00646648	0.751617	0.0158336
375843052	NCGC00471511-01		9.88613	>30	>30	5.00497	na	na	0.76538	0.00902763	0.71554	0.0261562
375835207	NCGC00471668-01		>30	>30	>30	na	na	na	0.0659974	0.872439	0.0120339	0.982958
375836294	NCGC00472135-01		15.6685	>30	>30	4.80497	na	na	0.832106	0.00248547	0.228673	0.592776
375835036	NCGC00474498-01		2.48328	>30	>30	5.60497	na	na	0.938515	5.49646e-05	0.907812	0.000447604
375831990	NCGC00475587-01		2.78629	4.41597	2.78629	5.55497	5.35497	5.55497	0.94712	3.18828e-05	0.944794	9.2697e-05
375834999	NCGC00475594-01		11.0924	>30	>30	4.95497	na	na	0.859693	0.0012388	0.601687	0.0840989
375818351	NCGC00476604-01		>30	>30	>30	na	na	na	0.289115	0.439002	-0.429385	0.261445
375820087	NCGC00476832-01		18.0312	7.17834	>30	4.74398	5.14398	na	0.888679	0.000502997	0.375192	0.342077
375820284	NCGC00476866-01		18.0312	>30	>30	4.74398	na	na	0.858974	0.0012612	0.322057	0.42524
375820114	NCGC00477081-01		18.0312	>30	>30	4.74398	na	na	0.922891	0.000123734	0.914727	0.000339536
375818763	NCGC00477139-01		18.0312	>30	>30	4.74398	na	na	0.879131	0.000696043	0.917927	0.000297562
375819791	NCGC00477166-01		>30	>30	>30	na	na	na	0.309605	0.404785	-0.0732582	0.878203
375819906	NCGC00477171-01		25.3739	31.9439	>30	4.59561	4.49561	na	0.858476	0.00127533	0.639452	0.0601218
375816320	NCGC00479548-01		15.6685	>30	>30	4.80497	na	na	0.745132	0.012402	0.3698	0.35099
375817364	NCGC00479849-01		6.99884	9.88613	>30	5.15497	5.00497	na	0.986881	2.01458e-07	0.833409	0.00366162
375816892	NCGC00480075-01		>30	>30	>30	na	na	na	-0.351391	0.335771	-0.432503	0.257583
375816085	NCGC00480121-01		>30	>30	>30	na	na	na	-0.35831	0.324378	-0.0314576	0.952354
375816542	NCGC00480226-01		>30	>30	>30	na	na	na	-0.696689	0.0239237	-0.262078	0.530625
375817102	NCGC00480238-01		>30	>30	>30	na	na	na	-0.181582	0.636687	-0.202118	0.640816
375816277	NCGC00480252-01		>30	>30	>30	na	na	na	-0.0842137	0.835382	-0.297339	0.466878
375817201	NCGC00480326-01		>30	>30	>30	na	na	na	-0.529492	0.117863	-0.00547585	0.993163
375816737	NCGC00480349-01		>30	>30	>30	na	na	na	-0.559494	0.0932967	-0.369049	0.352036
375817198	NCGC00480419-01		>30	>30	>30	na	na	na	-0.583308	0.0768091	0.268206	0.520693
375816743	NCGC00480441-01		>30	>30	>30	na	na	na	-0.25049	0.507784	0.0088495	0.988222
375816280	NCGC00480461-01		>30	>30	>30	na	na	na	0.0948756	0.814124	0.493014	0.182978
375816918	NCGC00480521-01		18.0312	>30	22.6999	4.74398	na	4.64398	0.933045	7.39404e-05	0.947843	7.85332e-05
440681652	NCGC00480851-01		>30	>30	>30	na	na	na	-0.259515	0.49179	-0.187353	0.669353
490339335	NCGC00508895-01		>30	>30	>30	na	na	na	-0.273344	0.468314	-0.0388724	0.936841
490339338	NCGC00538319-01		11.0924	>30	>30	4.95497	na	na	0.933534	7.22551e-05	0.851229	0.00243163
490339339	NCGC00594666-01		>30	>30	>30	na	na	na	0.728841	0.0155995	0.475001	0.204632
490339340	NCGC00594707-01		>30	>30	>30	na	na	na	-0.114382	0.772796	-0.278239	0.501883
490339341	NCGC00594708-01		>30	>30	>30	na	na	na	0.245311	0.516721	-0.191284	0.661777
490339342	NCGC00594710-01		>30	>30	>30	na	na	na	-0.289015	0.439002	-0.450412	0.235146
490339343	NCGC00594711-01		>30	>30	>30	na	na	na	0.496643	0.148327	0.615271	0.074428
490339344	NCGC00595010-01		6.99884	>30	>30	5.15497	na	na	0.805512	0.0044208	0.839889	0.00317137
490339345	NCGC00595034-01		>30	>30	>30	na	na	na	0.792197	0.00572519	0.731631	0.0209256
490339346	NCGC00595047-01		0.699884	>30	0.785283	6.15497	na	6.10497	0.940813	4.78747e-05	0.971554	1.8874e-05
490339347	NCGC00595541-01		>30	>30	>30	na	na	na	0.301848	0.417649	0.0516452	0.915556
490339348	NCGC00596082-01		>30	>30	>30	na	na	na	0.749788	0.0115564	0.771277	0.0118712
490339349	NCGC00596190-01		>30	>30	>30	na	na	na	-0.183257	0.633474	0.0232021	0.966877
490339350	NCGC00596510-01		8.81102	>30	>30	5.05497	na	na	0.923353	0.00012095	0.719276	0.0248659
490339351	NCGC00596810-02		>30	>30	>30	na	na	na	0.588678	0.0733246	0.38515	0.327037
490339352	NCGC00597617-01		1.97254	>30	1.97254	5.70497	na	5.70497	0.866975	0.00101377	0.919137	0.000289261
490339353	NCGC00598135-01		0.623773	>30	>30	6.20497	na	na	0.916812	0.00016458	0.865719	0.00166561
490339354	NCGC00598374-01		>30	>30	>30	na	na	na	0.33174	0.367312	-0.19834	0.648555
490339362	NCGC00632240-01		>30	>30	>30	na	na	na	0.223321	0.556397	0.627132	0.0670315
490339363	NCGC00636212-01		>30	>30	>30	na	na	na	-0.121661	0.757664	-0.222017	0.603848
490339364	NCGC00638360-01		8.81102	13.9645	19.7254	5.05497	4.85497	4.70497	0.973919	2.58554e-06	0.949369	7.30523e-05
490339366	NCGC00641952-01		>30	>30	>30	na	na	na	0.209614	0.582025	-0.0881364	0.852465
490339368	NCGC00645508-01		>30	>30	>30	na	na	na	0.595099	0.0693211	0.812077	0.00573613
490339374	NCGC00686694-05		>30	>30	>30	na	na	na	-0.669515	0.0330324	-0.268848	0.520015
490339376	NCGC00688053-01		>30	>30	>30	na	na	na	0.359262	0.323067	0.221724	0.603993
490339377	NCGC00688715-01		>30	>30	>30	na	na	na	0.295265	0.429866	0.136401	0.762889
490339378	NCGC00688799-01		9.88613	>30	>30	5.00497	na	na	0.751685	0.0112549	-0.404594	0.29623
490339379	NCGC00689880-01		0.008811	0.006999	4.41597	8.05497	8.15496	5.35497	0.990362	6.43569e-08	0.5632	0.113814
490339380	NCGC00856659-01		>30	>30	>30	na	na	na	-0.0147152	0.971531	0.0407489	0.934515
490339381	NCGC00886690-01		>30	>30	>30	na	na	na	0.102754	0.798134	0.0526092	0.914659
*The Pearson correlation was a two-sided test. Corrections were made for multiple comparisons using Benjamini-Hochberg correction. The degrees of freedom relate to the number of concentration points that were measured, such that an 11-point titration has 9 degrees of freedom.
