# Supplementary material for: A general assay platform to study protein pharmacology using ligand-dependent structural dynamics
Source: Nat Commun. 2025 May 10;16:4342. doi: 10.1038/s41467-025-59658-6 (PMC12064818; doi:10.1038/s41467-025-59658-6)
Supplement: Supplementary file 5 — Supplementary Data 3 [file 41467_2025_59658_MOESM5_ESM.xlsx]

## Sheet: Sheet1
Supplementary Data 3: Clade S follow-up results
				Efficacy (%)							IC50 or SDR50 (mM)							pIC50 or pSDR50
					FLuc-C-HiBiT		FLuc-C-NLuc					FLuc-C-HiBiT		FLuc-C-NLuc					FLuc-C-HiBiT		FLuc-C-NLuc
	Sample ID	SMILES	Structure Clade	FLuc E	SDR (+ ATP)	SDR (-ATP)	SDR (+ ATP)	SDR (-ATP)	NLuc (+ ATP)	NLuc (- ATP)	FLuc E	SDR (+ ATP)	SDR (-ATP)	SDR (+ ATP)	SDR (-ATP)	NLuc (+ ATP)	NLuc (- ATP)	FLuc E	SDR (+ ATP)	SDR (-ATP)	SDR (+ ATP)	SDR (-ATP)	NLuc (+ ATP)	NLuc (- ATP)
	NCGC00422121-01	CC(C)CCNC(=O)C1CCN(CC1)C(=O)C2=C3COC(C[N]3C=N2)C4=CC=C(C)C=C4	S Analog	-26.321	49.592	0	18.282	0	0	0	13.9503	11.0811	na	na	na	na	na	4.85542	4.95542	na	na	na	na	na
	NCGC00423180-01	CC(C)CCNC(=O)C1CCN(CC1)C(=O)C2=C3COC(C[N]3C=N2)C4=CC=C(F)C=C4	S Analog	-22.972	35.192	0	0	0	0	0	na	9.87603	na	na	na	na	na	na	5.00542	na	na	na	na	na
	NCGC00430454-01	CCC(CC)NC(=O)C1CCN(CC1)C(=O)C2=C3COC(C[N]3C=N2)C4=CC=C(F)C=C4	S Analog	-16.841	9	0	0	0	-16.311	0	na	na	na	na	na	na	na	na	na	na	na	na	na	na
	NCGC00449767-01	CC(C)NC(=O)C1CCN(CC1)C(=O)C2=C3COC(C[N]3C=N2)C4=CC=CC=C4	S	-88.776	350.873	0	36.096	0	0	0	2.48075	1.97053	na	0.197053	na	na	na	5.60542	5.70542	na	6.70542	na	na	na
	NCGC00449768-01	CC1CCC(CC1)NC(=O)C2CCN(CC2)C(=O)C3=C4COC(C[N]4C=N3)C5=CC=CC=C5	S	-93.28	387.833	0	40.451	0	0	0	1.97053	1.56525	na	0.197053	na	na	na	5.70542	5.80542	na	6.70542	na	na	na
	NCGC00449769-01	O=C(NC1CCCCCC1)C2CCN(CC2)C(=O)C3=C4COC(C[N]4C=N3)C5=CC=CC=C5	S	-80.743	369.533	0	46.395	0	13.717	0	5.5537	7.84481	na	1.75623	na	na	na	5.25542	5.10542	na	5.75542	na	na	na
	NCGC00449770-01	O=C(NC1CCCCCCC1)C2CCN(CC2)C(=O)C3=C4COC(C[N]4C=N3)C5=CC=CC=C5	S Analog	-92.115	338.477	0	35.494	0	0	0	6.9917	6.23136	na	0.784481	na	na	na	5.15542	5.20542	na	6.10542	na	na	na
	NCGC00449771-01	O=C(NCC/C1=C/CCCC1)C2CCN(CC2)C(=O)C3=C4COC(C[N]4C=N3)C5=CC=CC=C5	S Analog	-97.834	338.43	0	36.133	0	0	0	2.78344	1.75623	na	0.221097	na	na	na	5.55542	5.75542	na	6.65542	na	na	na
	NCGC00449772-01	CCCCNC(=O)C1CCN(CC1)C(=O)C2=C3COC(C[N]3C=N2)C4=CC=CC=C4	S	-88.462	357.969	0	34.841	0	4.881	0	7.84481	7.84481	na	0.55537	na	na	na	5.10542	5.10542	na	6.25542	na	na	na
	NCGC00449773-01	O=C(NCC1=CC=CC=C1)C2CCN(CC2)C(=O)C3=C4COC(C[N]4C=N3)C5=CC=CC=C5	S	-92.797	344.697	0	38.616	0	0	0	2.78344	2.21097	na	0.278344	na	na	na	5.55542	5.65542	na	6.55542	na	na	na
	NCGC00449774-01	CC1=CC=C(CNC(=O)C2CCN(CC2)C(=O)C3=C4COC(C[N]4C=N3)C5=CC=CC=C5)C=C1	S Analog	-84.012	316.621	0	46.363	0	0	0	9.87603	6.9917	na	1.56525	na	na	na	5.00542	5.15542	na	5.80542	na	na	na
	NCGC00449775-01	CCC1=CC=C(CNC(=O)C2CCN(CC2)C(=O)C3=C4COC(C[N]4C=N3)C5=CC=CC=C5)C=C1	S Analog	-61.624	294.775	0	47.292	0	0	0	9.87603	9.87603	na	2.48075	na	na	na	5.00542	5.00542	na	5.60542	na	na	na
	NCGC00449776-01	COC1=C(CNC(=O)C2CCN(CC2)C(=O)C3=C4COC(C[N]4C=N3)C5=CC=CC=C5)C=CC=C1	S	-78.77	209.841	0	42.051	0	-10	0	2.21097	1.56525	na	0.248075	na	na	na	5.65542	5.80542	na	6.60542	na	na	na
	NCGC00449777-01	COC1=CC=CC(=C1)CNC(=O)C2CCN(CC2)C(=O)C3=C4COC(C[N]4C=N3)C5=CC=CC=C5	S Analog	-78.203	322.025	0	32.17	0	-9.723	0	5.5537	8.80203	na	0.987603	na	na	na	5.25542	5.05542	na	6.00542	na	na	na
	NCGC00449778-01	COC1=CC=C(CNC(=O)C2CCN(CC2)C(=O)C3=C4COC(C[N]4C=N3)C5=CC=CC=C5)C=C1	S Analog	-88.62	301.646	0	32.152	0	0	0	9.87603	7.84481	na	1.75623	na	na	na	5.00542	5.10542	na	5.75542	na	na	na
	NCGC00449779-01	CCOC1=C(CNC(=O)C2CCN(CC2)C(=O)C3=C4COC(C[N]4C=N3)C5=CC=CC=C5)C=CC=C1	S	-109.275	223.683	0	36.793	0	14.5	0	6.23136	2.21097	na	0.393172	na	na	na	5.20542	5.65542	na	6.40542	na	na	na
	NCGC00449780-01	CCOC1=CC=CC(=C1)CNC(=O)C2CCN(CC2)C(=O)C3=C4COC(C[N]4C=N3)C5=CC=CC=C5	S	-78.477	197.04	0	31.681	0	0	0	11.0811	3.93172	na	1.39503	na	na	na	4.95542	5.40542	na	5.85542	na	na	na
	NCGC00449781-01	O=C(NCC1=CC2=C(OCO2)C=C1)C3CCN(CC3)C(=O)C4=C5COC(C[N]5C=N4)C6=CC=CC=C6	S	-80.203	220.589	0	43.758	0	-8.697	0	3.12308	2.21097	na	0.393172	na	na	na	5.50542	5.65542	na	6.40542	na	na	na
	NCGC00449782-01	CSC1=CC=C(CNC(=O)C2CCN(CC2)C(=O)C3=C4COC(C[N]4C=N3)C5=CC=CC=C5)C=C1	S	-89.018	293.161	0	34.687	0	0	-35.735	5.5537	3.93172	na	0.69917	na	na	19.7053	5.25542	5.40542	na	6.15542	na	na	4.70542
	NCGC00449783-01	FC1=C(CNC(=O)C2CCN(CC2)C(=O)C3=C4COC(C[N]4C=N3)C5=CC=CC=C5)C=CC=C1	S	-77.345	339.738	0	45.919	0	0	14.022	3.93172	3.93172	na	0.784481	na	na	na	5.40542	5.40542	na	6.10542	na	na	na
	NCGC00449784-01	FC1=CC=C(CNC(=O)C2CCN(CC2)C(=O)C3=C4COC(C[N]4C=N3)C5=CC=CC=C5)C=C1	S	-93.6	341.353	0	36.824	0	0	0	5.5537	3.93172	na	0.494974	na	na	na	5.25542	5.40542	na	6.30542	na	na	na
	NCGC00449785-01	FC1=CC(=C(CNC(=O)C2CCN(CC2)C(=O)C3=C4COC(C[N]4C=N3)C5=CC=CC=C5)C=C1)F	S Analog	-69.485	291.317	0	35.216	0	0	0	8.80203	8.80203	na	1.56525	na	na	na	5.05542	5.05542	na	5.80542	na	na	na
	NCGC00449786-01	ClC1=C(CNC(=O)C2CCN(CC2)C(=O)C3=C4COC(C[N]4C=N3)C5=CC=CC=C5)C=CC=C1	S	-73.357	336.936	0	47.128	0	0	15	9.87603	9.87603	na	1.97053	na	na	na	5.00542	5.00542	na	5.70542	na	na	na
	NCGC00449787-01	ClC1=CC=CC(=C1)CNC(=O)C2CCN(CC2)C(=O)C3=C4COC(C[N]4C=N3)C5=CC=CC=C5	S Analog	-81.056	263.69	0	32.776	0	-5	-16.856	11.0811	8.80203	na	1.97053	na	na	na	4.95542	5.05542	na	5.70542	na	na	na
	NCGC00449788-01	ClC1=CC=C(CNC(=O)C2CCN(CC2)C(=O)C3=C4COC(C[N]4C=N3)C5=CC=CC=C5)C=C1	S	-95.086	324.914	0	35.724	0	0	0	3.93172	3.12308	na	0.55537	na	na	na	5.40542	5.50542	na	6.25542	na	na	na
	NCGC00449789-01	FC1=CC(=C(CNC(=O)C2CCN(CC2)C(=O)C3=C4COC(C[N]4C=N3)C5=CC=CC=C5)C=C1)Cl	S	-100.376	205.971	0	41.52	0	0	0	9.87603	3.50415	na	0.784481	na	na	na	5.00542	5.45542	na	6.10542	na	na	na
	NCGC00449790-01	FC1=C(Cl)C=C(CNC(=O)C2CCN(CC2)C(=O)C3=C4COC(C[N]4C=N3)C5=CC=CC=C5)C=C1	S	-95.322	237.761	0	40.8	0	-24.5	-17	3.50415	1.75623	na	0.248075	na	na	na	5.45542	5.75542	na	6.60542	na	na	na
	NCGC00449791-01	O=C(NCC1=CC=CO1)C2CCN(CC2)C(=O)C3=C4COC(C[N]4C=N3)C5=CC=CC=C5	S	-97.545	367.629	0	42.45	0	0	0	2.78344	2.21097	na	0.248075	na	na	na	5.55542	5.65542	na	6.60542	na	na	na
	NCGC00449792-01	O=C(NCC1=CC=CS1)C2CCN(CC2)C(=O)C3=C4COC(C[N]4C=N3)C5=CC=CC=C5	S	-100.37	209.486	17.667	40.696	0	-7	0	3.12308	0.987603	na	0.175623	na	na	na	5.50542	6.00542	na	6.75542	na	na	na
	NCGC00449793-01	CC(NC(=O)C1CCN(CC1)C(=O)C2=C3COC(C[N]3C=N2)C4=CC=CC=C4)C5=CC=C(F)C=C5	S	-92.825	272.558	0	14.5	0	0	0	6.9917	3.50415	na	na	na	na	na	5.15542	5.45542	na	na	na	na	na
	NCGC00449794-01	O=C(NCCC1=CC=CC=C1)C2CCN(CC2)C(=O)C3=C4COC(C[N]4C=N3)C5=CC=CC=C5	S	-92.165	379.453	0	32.389	0	0	0	2.21097	2.21097	na	0.139503	na	na	na	5.65542	5.65542	na	6.85542	na	na	na
	NCGC00449795-01	CC(CNC(=O)C1CCN(CC1)C(=O)C2=C3COC(C[N]3C=N2)C4=CC=CC=C4)C5=CC=CC=C5	S	-95.724	349.213	0	34.929	0	0	0	1.97053	1.56525	na	0.278344	na	na	na	5.70542	5.80542	na	6.55542	na	na	na
	NCGC00449796-01	O=C(NCCC1=CC=CS1)C2CCN(CC2)C(=O)C3=C4COC(C[N]4C=N3)C5=CC=CC=C5	S	-97.052	316.369	0	31.87	0	-11.5	0	5.5537	3.50415	na	0.623136	na	na	na	5.25542	5.45542	na	6.20542	na	na	na
	NCGC00449797-01	O=C(NCCCC1=CC=CC=C1)C2CCN(CC2)C(=O)C3=C4COC(C[N]4C=N3)C5=CC=CC=C5	S Analog	-79.712	265.986	0	33.674	0	0	0	4.41146	3.93172	na	1.24332	na	na	na	5.35542	5.40542	na	5.90542	na	na	na
	NCGC00449798-01	CC1=C(CNC(=O)C2CCN(CC2)C(=O)C3=C4COC(C[N]4C=N3)C5=CC=CC=C5)C=CC=C1	S Analog	-85.116	370.718	0	37.34	0	0	0	5.5537	6.9917	na	1.10811	na	na	na	5.25542	5.15542	na	5.95542	na	na	na
	NCGC00449799-01	O=C(NCC1CC1)C2CCN(CC2)C(=O)C3=C4COC(C[N]4C=N3)C5=CC=CC=C5	S	-97.897	355.697	0	40.938	0	0	0	7.84481	3.50415	na	0.494974	na	na	na	5.10542	5.45542	na	6.30542	na	na	na
	NCGC00449800-01	O=C(NCC1=CC=NC=C1)C2CCN(CC2)C(=O)C3=C4COC(C[N]4C=N3)C5=CC=CC=C5	S	-91.835	375.342	0	42.268	0	0	0	0.987603	0.69917	na	0.124332	na	na	na	6.00542	6.15542	na	6.90542	na	na	na
	NCGC00449803-01	FC1=CC=CC(=C1)CNC(=O)C2CCN(CC2)C(=O)C3=C4COC(C[N]4C=N3)C5=CC=CC=C5	S Analog	-83.725	254.284	0	32.198	0	0	0	7.84481	3.50415	na	0.69917	na	na	na	5.10542	5.45542	na	6.15542	na	na	na
	NCGC00449804-01	FC1=CC=C(F)C(=C1)CNC(=O)C2CCN(CC2)C(=O)C3=C4COC(C[N]4C=N3)C5=CC=CC=C5	S	-84.665	321.297	16.311	20.12	0	0	0	3.93172	3.50415	na	na	na	na	na	5.40542	5.45542	na	na	na	na	na
	NCGC00449805-01	CC(C)CNC(=O)C1CCN(CC1)C(=O)C2=C3COC(C[N]3C=N2)C4=CC=C(F)C=C4	S Analog	-24.329	48.514	0	16.735	0	0	0	na	11.0811	na	na	na	na	na	na	4.95542	na	na	na	na	na
	NCGC00449806-01	FC1=CC=C(C=C1)C2C[N]3C=NC(=C3CO2)C(=O)N4CCC(CC4)C(=O)NC5CC5	S Analog	-31.663	47.668	0	10.508	0	0	0	12.4332	9.87603	na	na	na	na	na	4.90542	5.00542	na	na	na	na	na
	NCGC00449807-01	FC1=CC=C(C=C1)C2C[N]3C=NC(=C3CO2)C(=O)N4CCC(CC4)C(=O)NC5CCCCC5	S Analog	-25.302	42.77	0	11.792	0	0	0	11.0811	11.0811	na	na	na	na	na	4.95542	4.95542	na	na	na	na	na
	NCGC00449808-01	CC1CCC(CC1)NC(=O)C2CCN(CC2)C(=O)C3=C4COC(C[N]4C=N3)C5=CC=C(F)C=C5	S Analog	-26.583	39	0	0	0	0	0	na	13.9503	na	na	na	na	na	na	4.85542	na	na	na	na	na
	NCGC00449809-01	FC1=CC=C(C=C1)C2C[N]3C=NC(=C3CO2)C(=O)N4CCC(CC4)C(=O)NC5CCCCCC5	S Analog	-10.937	14.909	0	0	0	0	0	na	na	na	na	na	na	na	na	na	na	na	na	na	na
	NCGC00449810-01	FC1=CC=C(C=C1)C2C[N]3C=NC(=C3CO2)C(=O)N4CCC(CC4)C(=O)NC5CCCCCCC5	S Analog	-21.882	34.906	0	0	0	0	0	15.6525	9.87603	na	na	na	na	na	4.80542	5.00542	na	na	na	na	na
	NCGC00449811-01	FC1=CC=C(C=C1)C2C[N]3C=NC(=C3CO2)C(=O)N4CCC(CC4)C(=O)NCC/C5=C/CCCC5	S Analog	-41.156	50.671	0	11.5	0	0	0	9.87603	11.0811	na	na	na	na	na	5.00542	4.95542	na	na	na	na	na
	NCGC00449812-01	CCCCNC(=O)C1CCN(CC1)C(=O)C2=C3COC(C[N]3C=N2)C4=CC=C(F)C=C4	S Analog	-17.963	23.585	0	16.196	0	0	0	12.4332	na	na	na	na	na	na	4.90542	na	na	na	na	na	na
	NCGC00449813-01	FC1=CC=C(C=C1)C2C[N]3C=NC(=C3CO2)C(=O)N4CCC(CC4)C(=O)NCC5=CC=CC=C5	S Analog	-31.522	33.797	0	0	0	0	0	12.4332	12.4332	na	na	na	na	na	4.90542	4.90542	na	na	na	na	na
	NCGC00449814-01	CC1=CC=C(CNC(=O)C2CCN(CC2)C(=O)C3=C4COC(C[N]4C=N3)C5=CC=C(F)C=C5)C=C1	S Analog	-11.839	17.686	0	0	0	0	0	na	na	na	na	na	na	na	na	na	na	na	na	na	na
	NCGC00449815-01	CCC1=CC=C(CNC(=O)C2CCN(CC2)C(=O)C3=C4COC(C[N]4C=N3)C5=CC=C(F)C=C5)C=C1	S Analog	-15.136	20	0	0	0	0	0	na	15.6525	na	na	na	na	na	na	4.80542	na	na	na	na	na
	NCGC00449818-01	FC1=CC=C(C=C1)C2C[N]3C=NC(=C3CO2)C(=O)N4CCC(CC4)C(=O)NCC5=C(F)C=CC=C5	S Analog	-20.039	27.352	0	0	0	0	0	na	13.9503	na	na	na	na	na	na	4.85542	na	na	na	na	na
	NCGC00449819-01	FC1=CC=C(C=C1)C2C[N]3C=NC(=C3CO2)C(=O)N4CCC(CC4)C(=O)NCC5=C(F)C=C(F)C=C5	S Analog	-12.894	18.588	0	0	0	0	0	na	na	na	na	na	na	na	na	na	na	na	na	na	na
	NCGC00449820-01	FC1=CC=C(C=C1)C2C[N]3C=NC(=C3CO2)C(=O)N4CCC(CC4)C(=O)NCC5=CC(=CC(=C5)F)F	S Analog	-30.452	44.221	0	12.989	0	0	0	11.0811	9.87603	na	na	na	na	na	4.95542	5.00542	na	na	na	na	na
	NCGC00449824-01	CC(NC(=O)C1CCN(CC1)C(=O)C2=C3COC(C[N]3C=N2)C4=CC=C(F)C=C4)C5=CC=CC=C5	S Analog	-12.348	0	0	0	0	-8.692	0	na	na	na	na	na	na	na	na	na	na	na	na	na	na
	NCGC00449825-01	CC(NC(=O)C1CCN(CC1)C(=O)C2=C3COC(C[N]3C=N2)C4=CC=C(F)C=C4)C5=CC=C(F)C=C5	S Analog	0	0	0	0	0	0	0	na	na	na	na	na	na	na	na	na	na	na	na	na	na
	NCGC00449826-01	FC1=CC=C(C=C1)C2C[N]3C=NC(=C3CO2)C(=O)N4CCC(CC4)C(=O)NCCC5=CC=CC=C5	S Analog	-26.421	27	0	0	0	0	0	na	13.9503	na	na	na	na	na	na	4.85542	na	na	na	na	na
	NCGC00449827-01	CC(CNC(=O)C1CCN(CC1)C(=O)C2=C3COC(C[N]3C=N2)C4=CC=C(F)C=C4)C5=CC=CC=C5	S Analog	-13.055	15.494	0	0	0	0	0	na	na	na	na	na	na	na	na	na	na	na	na	na	na
	NCGC00449829-01	FC1=CC=C(C=C1)C2C[N]3C=NC(=C3CO2)C(=O)N4CCC(CC4)C(=O)NCCCC5=CC=CC=C5	S Analog	-35.998	29	0	0	0	0	-7	11.0811	12.4332	na	na	na	na	na	4.95542	4.90542	na	na	na	na	na
	NCGC00449830-01	FC1=CC=C(C=C1)C2C[N]3C=NC(=C3CO2)C(=O)N4CCC(CC4)C(=O)NCC5CCCCC5	S Analog	0	0	0	0	0	0	0	na	na	na	na	na	na	na	na	na	na	na	na	na	na
	NCGC00449833-01	FC1=CC=C(C=C1)C2C[N]3C=NC(=C3CO2)C(=O)N4CCC(CC4)C(=O)NCC5=CC=NC=C5	S	-87.474	157.033	0	13.5	0	0	-20.008	6.23136	9.87603	na	na	na	na	na	5.20542	5.00542	na	na	na	na	na
	NCGC00449834-01	COCCNC(=O)C1CCN(CC1)C(=O)C2=C3COC(C[N]3C=N2)C4=CC=C(F)C=C4	S Analog	-35.826	67.534	0	18.29	0	0	0	12.4332	11.0811	na	na	na	na	na	4.90542	4.95542	na	na	na	na	na
	NCGC00449835-01	FC1=CC=C(C=C1)C2C[N]3C=NC(=C3CO2)C(=O)N4CCC(CC4)C(=O)NCC5CCCO5	S Analog	-45.214	54.341	0	0	0	0	0	9.87603	12.4332	na	na	na	na	na	5.00542	4.90542	na	na	na	na	na
	NCGC00449836-01	CC1=CC=CC(=C1)CNC(=O)C2CCN(CC2)C(=O)C3=C4COC(C[N]4C=N3)C5=CC=C(F)C=C5	S Analog	-28.361	48.274	0	18.388	0	0	-9.94	12.4332	11.0811	na	na	na	na	na	4.90542	4.95542	na	na	na	na	na
	NCGC00449837-01	FC1=CC=C(C=C1)C2C[N]3C=NC(=C3CO2)C(=O)N4CCC(CC4)C(=O)NCC5=CC(=CC=C5)F	S Analog	-43.866	75.173	0	20	0	0	0	9.87603	11.0811	na	na	na	na	na	5.00542	4.95542	na	na	na	na	na
	NCGC00449842-01	ClC1=CC=C(C=C1)C2C[N]3C=NC(=C3CO2)C(=O)N4CCC(CC4)C(=O)NC5CC5	S Analog	-28.677	18.5	0	0	0	0	0	na	11.0811	na	na	na	na	na	na	4.95542	na	na	na	na	na
	NCGC00449843-01	ClC1=CC=C(C=C1)C2C[N]3C=NC(=C3CO2)C(=O)N4CCC(CC4)C(=O)NC5CCCC5	S Analog	-13.859	0	0	0	0	0	0	na	na	na	na	na	na	na	na	na	na	na	na	na	na
	NCGC00449844-01	ClC1=CC=C(C=C1)C2C[N]3C=NC(=C3CO2)C(=O)N4CCC(CC4)C(=O)NC5CCCCC5	S Analog	-39.788	33.25	0	0	0	0	0	11.0811	9.87603	na	na	na	na	na	4.95542	5.00542	na	na	na	na	na
	NCGC00449845-01	CC1CCC(CC1)NC(=O)C2CCN(CC2)C(=O)C3=C4COC(C[N]4C=N3)C5=CC=C(Cl)C=C5	S Analog	0	0	0	0	0	0	0	na	na	na	na	na	na	na	na	na	na	na	na	na	na
	NCGC00449846-01	ClC1=CC=C(C=C1)C2C[N]3C=NC(=C3CO2)C(=O)N4CCC(CC4)C(=O)NC5CCCCCC5	S Analog	-16.551	13.503	0	0	0	0	0	na	na	na	na	na	na	na	na	na	na	na	na	na	na
	NCGC00449847-01	ClC1=CC=C(C=C1)C2C[N]3C=NC(=C3CO2)C(=O)N4CCC(CC4)C(=O)NC5CCCCCCC5	S Analog	-17.301	0	0	0	0	0	0	na	na	na	na	na	na	na	na	na	na	na	na	na	na
	NCGC00449848-01	ClC1=CC=C(C=C1)C2C[N]3C=NC(=C3CO2)C(=O)N4CCC(CC4)C(=O)NCC/C5=C/CCCC5	S Analog	-32.57	23.5	-6.504	0	0	0	0	12.4332	9.87603	na	na	na	na	na	4.90542	5.00542	na	na	na	na	na
	NCGC00449849-01	ClC1=CC=C(C=C1)C2C[N]3C=NC(=C3CO2)C(=O)N4CCC(CC4)C(=O)NCC5=CC=CC=C5	S Analog	-35.023	28.5	0	0	0	0	0	12.4332	17.5623	na	na	na	na	na	4.90542	4.75542	na	na	na	na	na
	NCGC00449850-01	CC1=CC=C(CNC(=O)C2CCN(CC2)C(=O)C3=C4COC(C[N]4C=N3)C5=CC=C(Cl)C=C5)C=C1	S Analog	-21.674	22.5	0	0	0	0	0	na	5.5537	na	na	na	na	na	na	5.25542	na	na	na	na	na
	NCGC00449851-01	FC1=C(CNC(=O)C2CCN(CC2)C(=O)C3=C4COC(C[N]4C=N3)C5=CC=C(Cl)C=C5)C=CC=C1	S Analog	-40.26	18.5	0	0	0	0	0	12.4332	12.4332	na	na	na	na	na	4.90542	4.90542	na	na	na	na	na
	NCGC00449852-01	FC1=CC=C(CNC(=O)C2CCN(CC2)C(=O)C3=C4COC(C[N]4C=N3)C5=CC=C(Cl)C=C5)C=C1	S Analog	-25.629	32.5	0	13	0	0	0	13.9503	12.4332	na	na	na	na	na	4.85542	4.90542	na	na	na	na	na
	NCGC00449853-01	CC(NC(=O)C1CCN(CC1)C(=O)C2=C3COC(C[N]3C=N2)C4=CC=C(Cl)C=C4)C5=CC=CC=C5	S Analog	-16.521	0	0	0	0	-9.935	0	na	na	na	na	na	na	na	na	na	na	na	na	na	na
	NCGC00449854-01	ClC1=CC=C(C=C1)C2C[N]3C=NC(=C3CO2)C(=O)N4CCC(CC4)C(=O)NCCC5=CC=CC=C5	S Analog	-25.466	0	0	0	0	0	0	na	na	na	na	na	na	na	na	na	na	na	na	na	na
	NCGC00449855-01	ClC1=CC=C(C=C1)C2C[N]3C=NC(=C3CO2)C(=O)N4CCC(CC4)C(=O)NCC5CCCCC5	S Analog	-13.132	16	0	0	0	0	0	na	na	na	na	na	na	na	na	na	na	na	na	na	na
	NCGC00449857-01	COC1=CC=C(C=C1)C2C[N]3C=NC(=C3CO2)C(=O)N4CCC(CC4)C(=O)NC(C)C	S Analog	-19.61	13.321	0	0	0	0	0	na	na	na	na	na	na	na	na	na	na	na	na	na	na
	NCGC00449858-01	COC1=CC=C(C=C1)C2C[N]3C=NC(=C3CO2)C(=O)N4CCC(CC4)C(=O)NCC(C)C	S Analog	-13.259	14.321	0	0	0	0	0	na	na	na	na	na	na	na	na	na	na	na	na	na	na
	NCGC00449859-01	COC1=CC=C(C=C1)C2C[N]3C=NC(=C3CO2)C(=O)N4CCC(CC4)C(=O)NC5CCCC5	S Analog	0	0	0	0	0	0	0	na	na	na	na	na	na	na	na	na	na	na	na	na	na
	NCGC00449860-01	COC1=CC=C(C=C1)C2C[N]3C=NC(=C3CO2)C(=O)N4CCC(CC4)C(=O)NC5CCCCC5	S Analog	0	0	0	0	0	0	0	na	na	na	na	na	na	na	na	na	na	na	na	na	na
	NCGC00449861-01	COC1=CC=C(C=C1)C2C[N]3C=NC(=C3CO2)C(=O)N4CCC(CC4)C(=O)NC5CCC(C)CC5	S Analog	0	14.5	0	0	0	0	0	na	na	na	na	na	na	na	na	na	na	na	na	na	na
	NCGC00449862-01	COC1=CC=C(C=C1)C2C[N]3C=NC(=C3CO2)C(=O)N4CCC(CC4)C(=O)NC5CCCCCC5	S Analog	0	0	0	0	0	0	-12.5	na	na	na	na	na	na	na	na	na	na	na	na	na	na
	NCGC00449864-01	CCCCNC(=O)C1CCN(CC1)C(=O)C2=C3COC(C[N]3C=N2)C4=CC=C(OC)C=C4	S Analog	-10.96	0	0	0	0	0	0	na	na	na	na	na	na	na	na	na	na	na	na	na	na
	NCGC00449865-01	COC1=CC=C(C=C1)C2C[N]3C=NC(=C3CO2)C(=O)N4CCC(CC4)C(=O)NCC5=CC=CC=C5	S Analog	0	0	0	0	0	0	0	na	na	na	na	na	na	na	na	na	na	na	na	na	na
	NCGC00449866-01	COC1=CC=C(C=C1)C2C[N]3C=NC(=C3CO2)C(=O)N4CCC(CC4)C(=O)NCC5=CC=C(C)C=C5	S Analog	0	0	-10	0	0	0	-22.391	na	na	na	na	na	na	na	na	na	na	na	na	na	na
	NCGC00449871-01	COC1=CC=C(C=C1)C2C[N]3C=NC(=C3CO2)C(=O)N4CCC(CC4)C(=O)NCCC5=CC=CC=C5	S Analog	0	0	0	0	0	0	0	na	na	na	na	na	na	na	na	na	na	na	na	na	na
	NCGC00449872-01	COC1=CC=C(C=C1)C2C[N]3C=NC(=C3CO2)C(=O)N4CCC(CC4)C(=O)NCC5CCCCC5	S Analog	-14.522	0	0	0	0	0	0	na	na	na	na	na	na	na	na	na	na	na	na	na	na
	NCGC00449873-01	COC1=CC=C(C=C1)C2C[N]3C=NC(=C3CO2)C(=O)N4CCC(CC4)C(=O)NCC5CC5	S Analog	0	0	0	0	0	0	0	na	na	na	na	na	na	na	na	na	na	na	na	na	na
	NCGC00449877-01	COCCCNC(=O)C1CCN(CC1)C(=O)C2=C3COC(C[N]3C=N2)C4=CC=C(OC)C=C4	S Analog	0	0	0	0	0	0	0	na	na	na	na	na	na	na	na	na	na	na	na	na	na
	NCGC00449879-01	COC1=CC=C(C=C1)C2C[N]3C=NC(=C3CO2)C(=O)N4CCC(CC4)C(=O)NCC5=CC(=CC=C5)C	S Analog	0	0	0	0	0	0	0	na	na	na	na	na	na	na	na	na	na	na	na	na	na
	NCGC00449881-01	CC1=CC=C(C=C1)C2C[N]3C=NC(=C3CO2)C(=O)N4CCC(CC4)C(=O)NC5CCCC5	S Analog	-51.495	73.272	0	16.026	0	0	0	11.0811	7.84481	na	na	na	na	na	4.95542	5.10542	na	na	na	na	na
	NCGC00449882-01	CC1=CC=C(C=C1)C2C[N]3C=NC(=C3CO2)C(=O)N4CCC(CC4)C(=O)NC5CCCCC5	S Analog	-33.564	52.312	0	15.472	0	0	0	12.4332	9.87603	na	na	na	na	na	4.90542	5.00542	na	na	na	na	na
	NCGC00449883-01	CC1=CC=C(C=C1)C2C[N]3C=NC(=C3CO2)C(=O)N4CCC(CC4)C(=O)NCC/C5=C/CCCC5	S Analog	-54.715	75.125	0	16.5	0	0	0	9.87603	11.0811	na	4.41146	na	na	na	5.00542	4.95542	na	5.35542	na	na	na
	NCGC00449884-01	CC1=CC=C(C=C1)C2C[N]3C=NC(=C3CO2)C(=O)N4CCC(CC4)C(=O)NCC5=CC=CC=C5	S Analog	-51.951	91.565	0	21	0	0	-9.37	11.0811	11.0811	na	8.80203	na	na	na	4.95542	4.95542	na	5.05542	na	na	na
	NCGC00449886-01	COC1=CC=CC(=C1)CNC(=O)C2CCN(CC2)C(=O)C3=C4COC(C[N]4C=N3)C5=CC=C(C)C=C5	S Analog	-31.415	57.885	0	16	0	0	-7.195	12.4332	11.0811	na	na	na	na	na	4.90542	4.95542	na	na	na	na	na
	NCGC00449887-01	COC1=CC=C(CNC(=O)C2CCN(CC2)C(=O)C3=C4COC(C[N]4C=N3)C5=CC=C(C)C=C5)C=C1	S Analog	-38.464	80.805	0	28.5	0	0	0	11.0811	11.0811	na	6.23136	na	na	na	4.95542	4.95542	na	5.20542	na	na	na
	NCGC00449888-01	CC1=CC=C(C=C1)C2C[N]3C=NC(=C3CO2)C(=O)N4CCC(CC4)C(=O)NCC5=C(F)C=CC=C5	S Analog	-37.079	72.231	0	19.276	0	0	0	12.4332	11.0811	na	na	na	na	na	4.90542	4.95542	na	na	na	na	na
	NCGC00449889-01	CC1=CC=C(C=C1)C2C[N]3C=NC(=C3CO2)C(=O)N4CCC(CC4)C(=O)NCC5=CC=C(F)C=C5	S Analog	-57.954	136.147	0	24.814	0	0	0	9.87603	9.87603	na	1.39503	na	na	na	5.00542	5.00542	na	5.85542	na	na	na
	NCGC00449890-01	CC1=CC=C(C=C1)C2C[N]3C=NC(=C3CO2)C(=O)N4CCC(CC4)C(=O)NCC5=C(F)C=C(F)C=C5	S Analog	-41.527	88.576	0	29.5	0	0	0	9.87603	12.4332	na	3.93172	na	na	na	5.00542	4.90542	na	5.40542	na	na	na
	NCGC00449891-01	CC1=CC=C(C=C1)C2C[N]3C=NC(=C3CO2)C(=O)N4CCC(CC4)C(=O)NCC5=C(Cl)C=CC=C5	S Analog	-50.121	113.621	0	30.117	0	0	0	11.0811	11.0811	na	3.12308	na	na	na	4.95542	4.95542	na	5.50542	na	na	na
	NCGC00449892-01	CC1=CC=C(C=C1)C2C[N]3C=NC(=C3CO2)C(=O)N4CCC(CC4)C(=O)NCC5=CC(=CC=C5)Cl	S Analog	-30.334	61.408	14.194	0	0	0	0	12.4332	3.50415	na	na	na	na	na	4.90542	5.45542	na	na	na	na	na
	NCGC00449893-01	CC1=CC=C(C=C1)C2C[N]3C=NC(=C3CO2)C(=O)N4CCC(CC4)C(=O)NCC5=CC=CO5	S	-75.714	104.01	0	19.686	0	0	0	9.87603	7.84481	na	na	na	na	na	5.00542	5.10542	na	na	na	na	na
	NCGC00449895-01	CC(NC(=O)C1CCN(CC1)C(=O)C2=C3COC(C[N]3C=N2)C4=CC=C(C)C=C4)C5=CC=CC=C5	S Analog	-61.762	100.932	0	15	0	0	-8.5	11.0811	11.0811	na	1.97053	na	na	na	4.95542	4.95542	na	5.70542	na	na	na
	NCGC00449896-01	CC1=CC=C(C=C1)C2C[N]3C=NC(=C3CO2)C(=O)N4CCC(CC4)C(=O)NCCC5=CC=CC=C5	S Analog	-32.408	46.976	0	11	0	0	10.333	12.4332	9.87603	na	na	na	na	na	4.90542	5.00542	na	na	na	na	na
	NCGC00449897-01	CC1=CC=C(C=C1)C2C[N]3C=NC(=C3CO2)C(=O)N4CCC(CC4)C(=O)NCCCC5=CC=CC=C5	S Analog	-69.045	151.605	-10.39	20.5	0	0	0	9.87603	11.0811	na	1.39503	na	na	na	5.00542	4.95542	na	5.85542	na	na	na
	NCGC00449898-01	CC1=CC=C(C=C1)C2C[N]3C=NC(=C3CO2)C(=O)N4CCC(CC4)C(=O)NCC5=C(C)C=CC=C5	S Analog	-44.966	110.644	0	26.5	0	0	0	11.0811	11.0811	na	2.48075	na	na	na	4.95542	4.95542	na	5.60542	na	na	na
	NCGC00449899-01	CC1=CC=C(C=C1)C2C[N]3C=NC(=C3CO2)C(=O)N4CCC(CC4)C(=O)NCC5=CC(=CC=C5)F	S Analog	-43.895	60.186	0	17.5	0	0	0	9.87603	9.87603	na	5.5537	na	na	na	5.00542	5.00542	na	5.25542	na	na	na
	NCGC00449900-01	CC1=CC=C(C=C1)C2C[N]3C=NC(=C3CO2)C(=O)N4CCC(CC4)C(=O)NCC5=CC(=CC=C5F)F	S Analog	-40.435	59.081	0	15.942	0	0	0	11.0811	9.87603	na	na	na	na	na	4.95542	5.00542	na	na	na	na	na
	NCGC00449901-01	O=C(NC1=CC=CC=C1)C2CCN(CC2)C(=O)C3=C4COC(C[N]4C=N3)C5=CC=CC=C5	S	-101.507	354.422	0	36.44	0	0	0	1.39503	0.987603	na	0.175623	na	na	na	5.85542	6.00542	na	6.75542	na	na	na
	NCGC00449902-01	CC1=CC(=CC=C1)NC(=O)C2CCN(CC2)C(=O)C3=C4COC(C[N]4C=N3)C5=CC=CC=C5	S	-97.055	372.048	0	37.178	0	0	0	2.21097	1.39503	na	0.139503	na	na	na	5.65542	5.85542	na	6.85542	na	na	na
	NCGC00449903-01	CC1=CC=C(NC(=O)C2CCN(CC2)C(=O)C3=C4COC(C[N]4C=N3)C5=CC=CC=C5)C=C1	S	-93.842	343.11	0	36.594	0	0	0	2.48075	1.97053	na	0.393172	na	na	na	5.60542	5.70542	na	6.40542	na	na	na
	NCGC00449904-01	CC1=CC=C(NC(=O)C2CCN(CC2)C(=O)C3=C4COC(C[N]4C=N3)C5=CC=CC=C5)C=C1C	S	-72.15	306.7	0	35.178	0	0	0	9.87603	9.87603	na	1.75623	na	na	na	5.00542	5.00542	na	5.75542	na	na	na
	NCGC00449905-01	CC1=CC(=CC(=C1)NC(=O)C2CCN(CC2)C(=O)C3=C4COC(C[N]4C=N3)C5=CC=CC=C5)C	S	-86.905	375.384	0	45.352	0	0	0	3.50415	3.50415	na	0.55537	na	na	na	5.45542	5.45542	na	6.25542	na	na	na
	NCGC00449906-01	CCC1=CC(=CC=C1)NC(=O)C2CCN(CC2)C(=O)C3=C4COC(C[N]4C=N3)C5=CC=CC=C5	S	-98.952	357.782	0	36.178	0	0	0	1.75623	1.56525	na	0.221097	na	na	na	5.75542	5.80542	na	6.65542	na	na	na
	NCGC00449907-01	CCC1=CC=C(NC(=O)C2CCN(CC2)C(=O)C3=C4COC(C[N]4C=N3)C5=CC=CC=C5)C=C1	S	-99.547	288.222	0	35.964	0	0	0	6.9917	3.93172	na	0.987603	na	na	na	5.15542	5.40542	na	6.00542	na	na	na
	NCGC00449908-01	CC(C)C1=CC(=CC=C1)NC(=O)C2CCN(CC2)C(=O)C3=C4COC(C[N]4C=N3)C5=CC=CC=C5	S	-95.102	304.786	0	35.421	0	0	0	5.5537	3.50415	na	0.55537	na	na	na	5.25542	5.45542	na	6.25542	na	na	na
	NCGC00449909-01	CC(C)C1=CC=C(NC(=O)C2CCN(CC2)C(=O)C3=C4COC(C[N]4C=N3)C5=CC=CC=C5)C=C1	S	-93.683	370.544	0	44.85	0	0	0	3.12308	2.48075	na	0.312308	na	na	na	5.50542	5.60542	na	6.50542	na	na	na
	NCGC00449910-01	COC1=CC=C(NC(=O)C2CCN(CC2)C(=O)C3=C4COC(C[N]4C=N3)C5=CC=CC=C5)C=C1	S	-79.861	319.334	0	36.946	0	0	0	8.80203	8.80203	na	1.97053	na	na	na	5.05542	5.05542	na	5.70542	na	na	na
	NCGC00449911-01	COC1=CC=C(NC(=O)C2CCN(CC2)C(=O)C3=C4COC(C[N]4C=N3)C5=CC=CC=C5)C=C1OC	S	-91.828	240.556	15.5	40.416	0	0	11.182	3.12308	1.97053	na	0.278344	na	na	na	5.50542	5.70542	na	6.55542	na	na	na
	NCGC00449913-01	CCOC1=CC=C(NC(=O)C2CCN(CC2)C(=O)C3=C4COC(C[N]4C=N3)C5=CC=CC=C5)C=C1	S	-92.734	212.531	0	37.606	0	-17.5	-11.5	4.41146	2.21097	na	0.441146	na	na	na	5.35542	5.65542	na	6.35542	na	na	na
	NCGC00449914-01	FC1=CC(=CC=C1)NC(=O)C2CCN(CC2)C(=O)C3=C4COC(C[N]4C=N3)C5=CC=CC=C5	S	-105.735	387.594	0	34.961	0	0	0	0.623136	0.441146	na	0.055537	na	na	na	6.20542	6.35542	na	7.25542	na	na	na
	NCGC00449915-01	FC1=CC=C(NC(=O)C2CCN(CC2)C(=O)C3=C4COC(C[N]4C=N3)C5=CC=CC=C5)C=C1	S	-91.866	357.601	0	34.503	0	0	0	1.24332	0.987603	na	0.110811	na	na	na	5.90542	6.00542	na	6.95542	na	na	na
	NCGC00449916-01	FC1=CC=C(NC(=O)C2CCN(CC2)C(=O)C3=C4COC(C[N]4C=N3)C5=CC=CC=C5)C=C1F	S	-97.996	236.095	8.482	42.141	0	-17	0	0.784481	0.393172	na	0.062314	na	na	na	6.10542	6.40542	na	7.20541	na	na	na
	NCGC00449917-01	ClC1=CC=C(NC(=O)C2CCN(CC2)C(=O)C3=C4COC(C[N]4C=N3)C5=CC=CC=C5)C=C1	S	-91.811	361.85	0	37.237	0	0	0	1.56525	1.10811	na	0.08802	na	na	na	5.80542	5.95542	na	7.05542	na	na	na
	NCGC00449918-01	FC1=CC=C(NC(=O)C2CCN(CC2)C(=O)C3=C4COC(C[N]4C=N3)C5=CC=CC=C5)C=C1Cl	S	-99.814	238.83	49.325	40.156	0	-8	0	0.69917	0.312308	12.4332	0.044115	na	na	na	6.15542	6.50542	4.90542	7.35541	na	na	na
	NCGC00449919-01	COC1=CC=C(NC(=O)C2CCN(CC2)C(=O)C3=C4COC(C[N]4C=N3)C5=CC=CC=C5)C=C1Cl	S	-103.242	241.728	38.714	41.651	-15.128	-7.5	-11.5	0.441146	0.175623	15.6525	0.031231	na	na	na	6.35542	6.75542	4.80542	7.50541	na	na	na
	NCGC00449920-01	FC1=CC=C(C=C1)C2C[N]3C=NC(=C3CO2)C(=O)N4CCC(CC4)C(=O)NC5=CC=CC=C5	S Analog	-13.921	29.5	0	14.5	0	0	0	na	5.5537	na	na	na	na	na	na	5.25542	na	na	na	na	na
	NCGC00449925-01	CCC1=CC=C(NC(=O)C2CCN(CC2)C(=O)C3=C4COC(C[N]4C=N3)C5=CC=C(F)C=C5)C=C1	S Analog	-32.74	47.339	0	13.982	0	0	0	11.0811	11.0811	na	na	na	na	na	4.95542	4.95542	na	na	na	na	na
	NCGC00449927-01	CC(C)C1=CC=C(NC(=O)C2CCN(CC2)C(=O)C3=C4COC(C[N]4C=N3)C5=CC=C(F)C=C5)C=C1	S Analog	-23.883	35.932	0	0	0	0	0	13.9503	11.0811	na	na	na	na	na	4.85542	4.95542	na	na	na	na	na
	NCGC00449930-01	CC1=CC(=C(NC(=O)C2CCN(CC2)C(=O)C3=C4COC(C[N]4C=N3)C5=CC=C(F)C=C5)C=C1)C	S Analog	-45.606	67.525	0	15	0	0	0	11.0811	12.4332	na	na	na	na	na	4.95542	4.90542	na	na	na	na	na
	NCGC00449936-01	COC1=C(NC(=O)C2CCN(CC2)C(=O)C3=C4COC(C[N]4C=N3)C5=CC=C(F)C=C5)C=C(C)C=C1	S	-99.491	128.825	-5.782	28.758	0	13.29	0	8.80203	3.12308	na	1.10811	na	na	na	5.05542	5.50542	na	5.95542	na	na	na
	NCGC00449939-01	FC1=CC=C(NC(=O)C2CCN(CC2)C(=O)C3=C4COC(C[N]4C=N3)C5=CC=C(F)C=C5)C=C1	S Analog	-56.352	72.231	0	0	0	0	0	9.87603	11.0811	na	na	na	na	na	5.00542	4.95542	na	na	na	na	na
	NCGC00449940-01	FC1=CC=C(C=C1)C2C[N]3C=NC(=C3CO2)C(=O)N4CCC(CC4)C(=O)NC5=CC=C(F)C(=C5)F	S	-73.067	125.801	0	29.329	0	0	0	11.0811	8.80203	na	3.93172	na	na	na	4.95542	5.05542	na	5.40542	na	na	na
	NCGC00449944-01	CC1=CC(=C(NC(=O)C2CCN(CC2)C(=O)C3=C4COC(C[N]4C=N3)C5=CC=C(F)C=C5)C=C1)F	S	-69.674	140.989	7.548	27	0	0	0	11.0811	9.87603	na	1.97053	na	na	na	4.95542	5.00542	na	5.70542	na	na	na
