# Supplementary material for: A general assay platform to study protein pharmacology using ligand-dependent structural dynamics
Source: Nat Commun. 2025 May 10;16:4342. doi: 10.1038/s41467-025-59658-6 (PMC12064818; doi:10.1038/s41467-025-59658-6)
Supplement: Supplementary file 6 — Supplementary Data 4 [file 41467_2025_59658_MOESM6_ESM.xlsx]

## Sheet: Sheet1
Supplementary Data 4: 128-member ABL1 kinase inhibitor-enriched library
PubChem SID	NCGC ID	NCGC ID batch	index ABL1	Name	Annotated ABL1 activity	SMILES
124892206	NCGC00159455	NCGC00159455-06	1	Gefitinib	no	COC1=C(C=C2C(=C1)N=CN=C2NC3=CC(=C(C=C3)F)Cl)OCCCN4CCOCC4
384568875	NCGC00346642	NCGC00346642-04	2	PHA-665752	no	CC1=C(NC(=C1C(=O)N2CCCC2CN3CCCC3)C)C=C4C5=C(C=CC(=C5)S(=O)(=O)CC6=C(C=CC=C6Cl)Cl)NC4=O
441585693	NCGC00015870	NCGC00015870-04	3	Quercetin	no	C1=CC(=C(C=C1C2=C(C(=O)C3=C(C=C(C=C3O2)O)O)O)O)O
363680598	NCGC00387257	NCGC00387257-01	4	Toyocamycin	no	C1=C(C2=C(N=CN=C2N1C3C(C(C(O3)CO)O)O)N)C#N
490339433	NCGC00390558	NCGC00390558-03	5	ALW-II-41-27	no	CCN1CCN(CC1)CC2=C(C=C(C=C2)NC(=O)C3=CC(=C(C=C3)C)NC(=O)C4=CN=CC(=C4)C5=CC=CS5)C(F)(F)F
490339415	NCGC00351607	NCGC00351607-04	6	GZD-824	yes	CC1=C(C=C(C=C1)C(=O)NC2=CC(=C(C=C2)CN3CCN(CC3)C)C(F)(F)F)C#CC4=CC5=C(NN=C5)N=C4
490339396	NCGC00249389	NCGC00249389-17	7	LDN-193189	yes	C1CN(CCN1)C2=CC=C(C=C2)C3=CN4C(=C(C=N4)C5=CC=NC6=CC=CC=C56)N=C3
490339385	NCGC00167403	NCGC00167403-07	8	Pluripotin	yes	CC1=C(C=C(C=C1)NC(=O)C2=CC(=CC=C2)C(F)(F)F)N3CC4=CN=C(N=C4N(C3=O)C)NC5=CC(=NN5C)C
363678406	NCGC00379187	NCGC00379187-01	9	PPY A	yes	CN(C)C(=O)C1=CN=CC(=C1)C2=CC3=C(NC=C3C4=CC=CC=C4OC)N=C2
377020279	NCGC00262627	NCGC00262627-06	10	1-Naphthyl PP1	yes	CC(C)(C)N1C2=NC=NC(=C2C(=N1)C3=CC=CC4=CC=CC=C43)N
384569038	NCGC00370980	NCGC00370980-01	11	A-419259	yes	CN1CCN(CC1)C2CCC(CC2)N3C=C(C4=C(N=CN=C43)N)C5=CC=C(C=C5)OC6=CC=CC=C6
384569023	NCGC00354729	NCGC00354729-02	12	AST-487	yes	CCN1CCN(CC1)CC2=C(C=C(C=C2)NC(=O)NC3=CC=C(C=C3)OC4=NC=NC(=C4)NC)C(F)(F)F
490339407	NCGC00346493	NCGC00346493-09	13	AT9283	yes	C1CC1NC(=O)NC2=C(NN=C2)C3=NC4=C(N3)C=C(C=C4)CN5CCOCC5
363677138	NCGC00241108	NCGC00241108-06	14	Axitinib	yes	CNC(=O)C1=CC=CC=C1SC2=CC3=C(C=C2)C(=NN3)C=CC4=CC=CC=N4
490339387	NCGC00182713	NCGC00182713-07	15	Canertinib	yes	C=CC(=O)NC1=C(C=C2C(=C1)C(=NC=N2)NC3=CC(=C(C=C3)F)Cl)OCCCN4CCOCC4
490339398	NCGC00263097	NCGC00263097-11	16	Cediranib	yes	CC1=CC2=C(N1)C=CC(=C2F)OC3=NC=NC4=CC(=C(C=C43)OC)OCCCN5CCCC5
490339428	NCGC00386234	NCGC00386234-04	17	CEP-32496	yes	CC(C)(C1=CC(=NO1)NC(=O)NC2=CC(=CC=C2)OC3=NC=NC4=CC(=C(C=C43)OC)OC)C(F)(F)F
490339403	NCGC00263203	NCGC00263203-08	18	Danusertib	yes	CN1CCN(CC1)C2=CC=C(C=C2)C(=O)NC3=NNC4=C3CN(C4)C(=O)C(C5=CC=CC=C5)OC
490339418	NCGC00378614	NCGC00378614-03	19	Flumatinib	yes	CC1=C(C=C(C=N1)NC(=O)C2=CC(=C(C=C2)CN3CCN(CC3)C)C(F)(F)F)NC4=NC=CC(=N4)C5=CN=CC=C5
490339447	NCGC00843626	NCGC00843626-01	20	Ilorasertib	yes	C1=CC(=CC(=C1)F)NC(=O)NC2=CC=C(C=C2)C3=CSC4=C3C(=NC=C4C5=CN(N=C5)CCO)N
124950162	NCGC00241103	NCGC00241103-01	21	Masitinib	yes	CC1=C(C=C(C=C1)NC(=O)C2=CC=C(C=C2)CN3CCN(CC3)C)NC4=NC(=CS4)C5=CN=CC=C5
490339390	NCGC00229690	NCGC00229690-04	22	NSC762948	yes	CC1=C(C=C(C=C1)C(=O)NC2=CC(=CC(=C2)C)N3C=C(N=C3)C)NC4=NC=CC(=N4)C5=CN=CC=C5
377020285	NCGC00345829	NCGC00345829-03	23	PD-173955	yes	CN1C2=NC(=NC=C2C=C(C1=O)C3=C(C=CC=C3Cl)Cl)NC4=CC(=CC=C4)SC
363677319	NCGC00343986	NCGC00343986-02	24	PDGF RTK inhibitor IV	yes	COC1=C(C=C2C(=C1)CC3=C2NN=C3NC4=CC(=CC=C4)F)OC
377020380	NCGC00481573	NCGC00481573-01	25	Pexmetinib	yes	CC1=CC=C(C=C1)N2C(=CC(=N2)C(C)(C)C)NC(=O)NCC3=C(C=CC(=C3)F)OC4=CC5=C(C=C4)N(N=C5)CCO
363677480	NCGC00346619	NCGC00346619-07	26	PP-121	yes	C1CCC(C1)N2C3=NC=NC(=C3C(=N2)C4=CN=C5C(=C4)C=CN5)N
490339393	NCGC00241099	NCGC00241099-13	27	Saracatinib	yes	CN1CCN(CC1)CCOC2=CC3=C(C(=C2)OC4CCOCC4)C(=NC=N3)NC5=C(C=CC6=C5OCO6)Cl
363676610	NCGC00162400	NCGC00162400-09	28	Staurosporine	yes	CC12C(C(CC(O1)N3C4=CC=CC=C4C5=C6C(=C7C8=CC=CC=C8N2C7=C53)CNC6=O)NC)OC
490339392	NCGC00238453	NCGC00238453-04	29	TAE-684	yes	CC(C)S(=O)(=O)C1=CC=CC=C1NC2=NC(=NC=C2Cl)NC3=C(C=C(C=C3)N4CCC(CC4)N5CCN(CC5)C)OC
490339419	NCGC00378690	NCGC00378690-02	30	TG 100572 HCl	yes	CC1=CC(=CC2=C1N=C(N=N2)NC3=CC=C(C=C3)OCCN4CCCC4)C5=C(C=CC(=C5)O)Cl
363676678	NCGC00168110	NCGC00168110-05	31	Tozasertib	yes	CC1=CC(=NN1)NC2=CC(=NC(=N2)SC3=CC=C(C=C3)NC(=O)C4CC4)N5CCN(CC5)C
490339430	NCGC00386408	NCGC00386408-01	32	URMC-099	yes	CN1CCN(CC1)CC2=CC=C(C=C2)C3=CC4=C(NC=C4C5=CC6=C(C=C5)NC=C6)N=C3
174006684	NCGC00347279	NCGC00347279-01	33	AIM-100	no	C1CC(OC1)CNC2=C3C(=C(OC3=NC=N2)C4=CC=CC=C4)C5=CC=CC=C5
490339444	NCGC00537948	NCGC00537948-03	34	Avapritinib	no	CC(C1=CC=C(C=C1)F)(C2=CN=C(N=C2)N3CCN(CC3)C4=NC=NN5C4=CC(=C5)C6=CN(N=C6)C)N
384569269	NCGC00484075	NCGC00484075-02	35	AZD-8835	no	CCN1C(=NC(=N1)C2CCN(CC2)C(=O)CCO)C3=CN=C(C(=N3)C4=NN=C(O4)C(C)(C)C)N
384568631	NCGC00263157	NCGC00263157-02	36	BMS-777607	yes	CCOC1=C(C(=O)N(C=C1)C2=CC=C(C=C2)F)C(=O)NC3=CC(=C(C=C3)OC4=C(C(=NC=C4)N)Cl)F
490339439	NCGC00483924	NCGC00483924-04	37	Brigatinib	no	CN1CCN(CC1)C2CCN(CC2)C3=CC(=C(C=C3)NC4=NC=C(C(=N4)NC5=CC=CC=C5P(=O)(C)C)Cl)OC
476299617	NCGC00346717	NCGC00346717-12	38	BYL-719	no	CC1=C(SC(=N1)NC(=O)N2CCCC2C(=O)N)C3=CC(=NC=C3)C(C)(C)C(F)(F)F
363680665	NCGC00387780	NCGC00387780-01	39	Cdk1/2 inhibitor III	no	C1=CC(=C(C(=C1)F)NC(=S)N2C(=NC(=N2)N)NC3=CC=C(C=C3)S(=O)(=O)N)F
490339399	NCGC00263099	NCGC00263099-06	40	CP-466722	no	COC1=C(C=C2C(=C1)C(=NC=N2)N3C(=NC(=N3)C4=CC=CC=N4)N)OC
490339423	NCGC00379153	NCGC00379153-01	41	CZC 54252 HCl	no	COC1=C(C=CC(=C1)N2CCOCC2)NC3=NC=C(C(=N3)NC4=CC=CC=C4NS(=O)(=O)C)Cl
440681355	NCGC00402345	NCGC00402345-03	42	Decernotinib	yes	CCC(C)(C(=O)NCC(F)(F)F)NC1=NC(=NC=C1)C2=CNC3=C2C=CC=N3
363677204	NCGC00263104	NCGC00263104-10	43	Foretinib	yes	COC1=CC2=C(C=CN=C2C=C1OCCCN3CCOCC3)OC4=C(C=C(C=C4)NC(=O)C5(CC5)C(=O)NC6=CC=C(C=C6)F)F
490339425	NCGC00379255	NCGC00379255-05	44	FRAX-486	no	CCN1C2=NC(=NC=C2C=C(C1=O)C3=C(C=C(C=C3)Cl)Cl)NC4=CC(=C(C=C4)N5CCNCC5)F
384569339	NCGC00507864	NCGC00507864-01	45	GDC-0084	no	CC1(C2=NC3=C(N2CCO1)N=C(N=C3N4CCOCC4)C5=CN=C(N=C5)N)C
490339427	NCGC00386224	NCGC00386224-01	46	Icotinib HCl	no	C#CC1=CC(=CC=C1)NC2=NC=NC3=CC4=C(C=C32)OCCOCCOCCO4
490339386	NCGC00167768	NCGC00167768-04	47	KI-8751	no	COC1=CC2=C(C=CN=C2C=C1OC)OC3=CC(=C(C=C3)NC(=O)NC4=C(C=C(C=C4)F)F)F
490339421	NCGC00378811	NCGC00378811-03	48	Lck Inhibitor	no	CC1=C(C(=CC=C1)C)N2C(=O)C3=CN=C(N=C3N4C2=NC5=CC=CC=C54)NC6=CC=C(C=C6)N7CCN(CC7)C
387065821	NCGC00381554	NCGC00381554-02	49	MK-5108 (VX-689)	no	C1CC(CCC1OC2=C(C(=CC=C2)Cl)F)(CC3=NC(=CC=C3)NC4=NC=CS4)C(=O)O
363677413	NCGC00346458	NCGC00346458-02	50	MLN 2480	yes	CC(C1=NC=C(S1)C(=O)NC2=NC=C(C(=C2)C(F)(F)F)Cl)NC(=O)C3=C(C(=NC=N3)N)Cl
490339436	NCGC00402294	NCGC00402294-01	51	Mps1-IN-3	no	CC(C)S(=O)(=O)C1=CC=CC=C1NC2=NC(=NC3=C2NC=N3)NC4=C(C=C(C=C4)N5CCC(CC5)O)OC
384568967	NCGC00346931	NCGC00346931-02	52	NVP-TAE226	no	CNC(=O)C1=CC=CC=C1NC2=NC(=NC=C2Cl)NC3=C(C=C(C=C3)N4CCOCC4)OC
384569293	NCGC00496839	NCGC00496839-01	53	ON-123300	yes	CN1CCN(CC1)C2=CC=C(C=C2)NC3=NC=C4C=C(C(=O)N(C4=N3)C5CCCC5)C#N
363678441	NCGC00379241	NCGC00379241-02	54	PD 180970	yes	CC1=C(C=CC(=C1)NC2=NC=C3C=C(C(=O)N(C3=N2)C)C4=C(C=CC=C4Cl)Cl)F
490339424	NCGC00379184	NCGC00379184-01	55	PF 06465469	no	CC1=C(C=CC(=C1)NC(=O)C2=CC=CC(=C2)C3=NN(C4=NC=NC(=C34)N)C5CCCN(C5)C(=O)C=C)C(C)C
384568612	NCGC00263132	NCGC00263132-03	56	PF-477736	no	CN1C=C(C=N1)C2=C3C=NNC(=O)C4=C3C(=CC(=C4)NC(=O)C(C5CCCCC5)N)N2
490339395	NCGC00242495	NCGC00242495-09	57	PF-562271 HCl	no	CN(C1=C(C=CC=N1)CNC2=NC(=NC=C2C(F)(F)F)NC3=CC4=C(C=C3)NC(=O)C4)S(=O)(=O)C
440681311	NCGC00188346	NCGC00188346-03	58	PP 242	yes	CC(C)N1C2=NC=NC(=C2C(=N1)C3=CC4=C(N3)C=CC(=C4)O)N
377020180	NCGC00344481	NCGC00344481-01	59	PRP01-012	no	CNS(=O)(=O)C1=CC2=C(C=C1)NC(=O)C2=CC3=C(C4=C(N3)CCCC4)CCCN5CCN(CC5)C
490339413	NCGC00346992	NCGC00346992-02	60	Purfalcamine	no	C1CCN(CC1)C(=O)C2=CC=C(C=C2)NC3=C4C(=NC(=N3)NC5CCC(CC5)N)N(C=N4)C6=CC(=CC=C6)F
490339437	NCGC00402367	NCGC00402367-01	61	UNC1062	no	CCCCNC1=NC=C2C(=NN(C2=N1)C3CCC(CC3)O)C4=CC=C(C=C4)S(=O)(=O)N5CCOCC5
174006490	NCGC00347278	NCGC00347278-01	62	A-443654	no	CC1=C2C=C(C=CC2=NN1)C3=CC(=CN=C3)OCC(CC4=CNC5=CC=CC=C54)N
490339406	NCGC00345795	NCGC00345795-03	63	AZD-5363	no	C1CN(CCC1(C(=O)NC(CCO)C2=CC=C(C=C2)Cl)N)C3=NC=NC4=C3C=CN4
490339443	NCGC00522580	NCGC00522580-03	64	CC-115	no	CCN1C(=O)CNC2=NC=C(N=C21)C3=C(N=C(C=C3)C4=NC=NN4)C
124880054	NCGC00015420	NCGC00015420-03	65	Emodin	no	CC1=CC2=C(C(=C1)O)C(=O)C3=C(C2=O)C=C(C=C3O)O
490339405	NCGC00263621	NCGC00263621-09	66	I-BET762	no	CCNC(=O)CC1C2=NN=C(N2C3=C(C=C(C=C3)OC)C(=N1)C4=CC=C(C=C4)Cl)C
174006587	NCGC00346808	NCGC00346808-01	67	GNF-2	yes	C1=CC(=CC(=C1)C(=O)N)C2=CC(=NC=N2)NC3=CC=C(C=C3)OC(F)(F)F
363677744	NCGC00351432	NCGC00351432-08	68	GNF-5	yes	C1=CC(=CC(=C1)C(=O)NCCO)C2=CC(=NC=N2)NC3=CC=C(C=C3)OC(F)(F)F
490339388	NCGC00183092	NCGC00183092-13	69	NSC762950	yes	CC1=C(C=C(C=C1)C(=O)NC2=CC(=CC(=C2)F)N3C=C(N=C3)C)NC4=NC=CC(=N4)C5=CN=CC=C5
490339404	NCGC00263434	NCGC00263434-01	70	NSC762949	yes	CC1=C(C=C(C=C1)C(=O)NC2=CC(=CC=C2)N3C=C(N=C3)C)NC4=NC=CC(=N4)C5=CN=CC=C5
312345183	NCGC00261745	NCGC00261745-01	71	PD-166285 hydrate	yes	CCN(CC)CCOC1=CC=C(C=C1)NC2=NC=C3C=C(C(=O)N(C3=N2)C)C4=C(C=CC=C4Cl)Cl.O.Cl.Cl
124887004	NCGC00025100	NCGC00025100-07	72	LFM-A13	no	CC(=C(C#N)C(=O)NC1=C(C=CC(=C1)Br)Br)O
124893311	NCGC00167431	NCGC00167431-03	73	Rifapentine	no	CC1C=CC=C(C(=O)NC2=C(C(=C3C(=C2O)C(=C(C4=C3C(=O)C(O4)(OC=CC(C(C(C(C(C(C1O)C)O)C)OC(=O)C)C)OC)C)C)O)O)C=NN5CCN(CC5)C6CCCC6)C
490339383	NCGC00016031	NCGC00016031-02	74	TG003	no	CCN1C2=C(C=CC(=C2)OC)SC1=CC(=O)C
312345347	NCGC00261909	NCGC00261909-01	75	Thalidomide	no	C1CC(=O)NC(=O)C1N2C(=O)C3=CC=CC=C3C2=O
490339410	NCGC00346670	NCGC00346670-04	76	AMG-458	yes	CC1=C(C(=O)N(N1CC(C)(C)O)C2=CC=CC=C2)C(=O)NC3=NC=C(C=C3)OC4=C5C=CC(=CC5=NC=C4)OC
490339402	NCGC00263158	NCGC00263158-05	77	Amuvatinib	no	C1CN(CCN1C2=NC=NC3=C2OC4=CC=CC=C43)C(=S)NCC5=CC6=C(C=C5)OCO6
440681412	NCGC00263093	NCGC00263093-02	78	Apilimod	no	CC1=CC(=CC=C1)C=NNC2=CC(=NC(=N2)OCCC3=CC=CC=N3)N4CCOCC4
490339417	NCGC00371125	NCGC00371125-12	79	AR-A014418	no	COC1=CC=C(C=C1)CNC(=O)NC2=NC=C(S2)[N+](=O)[O-]
490339440	NCGC00483927	NCGC00483927-04	80	ARV-825	no	CC1=C(SC2=C1C(=NC(C3=NN=C(N32)C)CC(=O)NC4=CC=C(C=C4)OCCOCCOCCOCCNC5=CC=CC6=C5C(=O)N(C6=O)C7CCC(=O)NC7=O)C8=CC=C(C=C8)Cl)C
490339397	NCGC00263091	NCGC00263091-03	81	AT-7519	no	C1CNCCC1NC(=O)C2=C(C=NN2)NC(=O)C3=C(C=CC=C3Cl)Cl
490339446	NCGC00651728	NCGC00651728-01	82	BI-D1870	no	CC1C(=O)N(C2=CN=C(N=C2N1CCC(C)C)NC3=CC(=C(C(=C3)F)O)F)C
440681239	NCGC00379091	NCGC00379091-02	83	BIX-02565	no	CC1CCNC(=O)C2=CC3=C(N12)C=C(C=C3)C(=O)NC4=NC5=CC=CC=C5N4CCCN(C)C
104171124	NCGC00015208	NCGC00015208-09	84	Caffeine	no	CN1C=NC2=C1C(=O)N(C(=O)N2C)C
363678088	NCGC00378554	NCGC00378554-01	85	CAL-130 Hydrochloride	no	CC1=C2C(=CC=C1)N=C(N(C2=O)C3=CC=CC=C3C)C(C)NC4=NC(=NC5=C4NC=N5)N
490339434	NCGC00390581	NCGC00390581-02	86	CaMKII-IN-1	no	CC1=C(C=CC=C1Cl)S(=O)(=O)NC2=NC(=NC3=C2CN(CC3)CC4=CC=CC=C4)NCCC5=CC=CC=C5
384569140	NCGC00386433	NCGC00386433-04	87	CH-5183284	no	CC1=NC2=C(N1)C=C(C=C2)N3C(=C(C=N3)C(=O)C4=CC5=CC=CC=C5N4)N
490339420	NCGC00378805	NCGC00378805-01	88	Compound 401	no	C1COCCN1C2=CC(=O)N3C=CC4=CC=CC=C4C3=N2
490339411	NCGC00346677	NCGC00346677-09	89	CT-98014	no	C1=CC(=C(C=C1Cl)Cl)C2=NC(=NC=C2N3C=CN=C3)NCCNC4=NC(=C(C=C4)[N+](=O)[O-])N
363680589	NCGC00387242	NCGC00387242-01	90	ETP 45835 2HCl	no	C1CNCCC1C2=CC(=NN2)C3=CC=NC=C3
384569526	NCGC00522572	NCGC00522572-01	91	GDC-0339	no	CN1C(=C(C=N1)NC(=O)C2=C(SC(=N2)C3=C(C=CC=C3F)F)N)N4CCC(C(CC4)F)N
490339426	NCGC00386148	NCGC00386148-08	92	HMN-214	no	CC(=O)N(C1=CC=CC=C1C=CC2=CC=[N+](C=C2)[O-])S(=O)(=O)C3=CC=C(C=C3)OC
174006385	NCGC00346967	NCGC00346967-01	93	HMSL10089	no	CN1CCN(CC1)C2=CC(=C(C=C2)NC3=NC(=C(S3)C(=O)C4=C(C=CC=C4Cl)Cl)N)OC
490339414	NCGC00347945	NCGC00347945-06	94	ID-8	no	CC1=C(C2=C(N1C3=CC=C(C=C3)OC)C=C(C=C2)O)[N+](=O)[O-]
490339429	NCGC00386352	NCGC00386352-07	95	IM-12	no	CC1=C(C2=CC=CC=C2N1)C3=C(C(=O)N(C3=O)C)NCCC4=CC=C(C=C4)F
363676615	NCGC00163356	NCGC00163356-04	96	Indirubin	no	C1=CC=C2C(=C1)C(=C(N2)O)C3=NC4=CC=CC=C4C3=O
170464980	NCGC00178830	NCGC00178830-05	97	Isosorbide dinitrate	no	C1C(C2C(O1)C(CO2)O[N+](=O)[O-])O[N+](=O)[O-]
490339391	NCGC00229735	NCGC00229735-05	98	KU-60019	no	CC1CN(CC(O1)C)CC(=O)NC2=CC3=C(C=C2)SC4=C(C3)C=CC=C4C5=CC(=O)C=C(O5)N6CCOCC6
490339438	NCGC00481567	NCGC00481567-01	99	LY-2409881	no	CN1CCN(CC1)CCCNC2=NC=C(C(=N2)C3=CC4=C(C=CC=C4S3)C(=O)NC5CC5)Cl
377020508	NCGC00481604	NCGC00481604-01	100	LY-3009120	yes	CC1=CC(=C(C=C1C2=C(N=C3C(=C2)C=NC(=N3)NC)C)NC(=O)NCCC(C)(C)C)F
384569075	NCGC00378921	NCGC00378921-05	101	Merestinib	no	CC1=CC=C(C(=O)N1C2=CC=C(C=C2)F)C(=O)NC3=CC(=C(C=C3)OC4=C(C=C5C(=C4)C=NN5C)C6=CNN=C6)F
490339441	NCGC00507881	NCGC00507881-02	102	Miransertib	no	C1CC(C1)(C2=CC=C(C=C2)N3C4=C(C=CC(=N4)C5=CC=CC=C5)N=C3C6=C(N=CC=C6)N)N
363680206	NCGC00386315	NCGC00386315-02	103	MK-8745	no	C1CN(CCN1CC2=NC(=CC=C2)NC3=NC=CS3)C(=O)C4=C(C(=CC=C4)Cl)F
377020217	NCGC00486904	NCGC00486904-01	104	MRT-68601 HCl	no	C1CC(C1)C(=O)NCCCNC2=NC(=NC=C2C3CC3)NC4=CC=C(C=C4)N5CCOCC5
490339442	NCGC00510162	NCGC00510162-02	105	MSC2530818	no	CC1=C2C=C(C=NC2=NN1)C(=O)N3CCCC3C4=CC=C(C=C4)Cl
363678244	NCGC00378864	NCGC00378864-01	106	mTOR-IN-1	no	CCNC(=O)NC1=CC=C(C=C1)C2=NC3=C(CCN(C3)C4=NC=CC=N4)C(=N2)N5CCOCC5C
384568851	NCGC00346582	NCGC00346582-03	107	Mubritinib	no	C1=CC(=CC=C1CCCCN2C=CN=N2)OCC3=COC(=N3)C=CC4=CC=C(C=C4)C(F)(F)F
490339432	NCGC00387519	NCGC00387519-01	108	Necrostatin-5	no	COC1=CC=C(C=C1)N2C(=O)C3=C(N=C2SCC#N)SC4=C3CCCC4
490339445	NCGC00538192	NCGC00538192-01	109	Dilmapimod	no	CC1=C(C=CC(=C1)F)C2=C3C=CC(=O)N(C3=NC(=N2)NC(CO)CO)C4=C(C=CC=C4F)F
377020494	NCGC00263159	NCGC00263159-08	110	OSI-930	no	C1=CC=C2C(=C1)C(=CC=N2)CNC3=C(SC=C3)C(=O)NC4=CC=C(C=C4)OC(F)(F)F
490339409	NCGC00346552	NCGC00346552-05	111	PD-318088	no	C1=CC(=C(C=C1I)F)NC2=C(C(=C(C=C2C(=O)NOCC(CO)O)Br)F)F
490339435	NCGC00390733	NCGC00390733-08	112	PF-06447475	no	C1COCCN1C2=NC=NC3=C2C(=CN3)C4=CC=CC(=C4)C#N
490339408	NCGC00346547	NCGC00346547-02	113	PHT-427	no	CCCCCCCCCCCCC1=CC=C(C=C1)S(=O)(=O)NC2=NN=CS2
490339422	NCGC00379092	NCGC00379092-02	114	PI4KIII beta inhibitor 3	no	CC1=CC=C(C=C1)NC(=O)N2CCN(CC2)C3=C4C(=NC(=N3)N)SC(=N4)C5=CN=CC=C5
490339389	NCGC00187911	NCGC00187911-03	115	PLX-4720	no	CCCS(=O)(=O)NC1=C(C(=C(C=C1)F)C(=O)C2=CNC3=C2C=C(C=N3)Cl)F
490339431	NCGC00386427	NCGC00386427-06	116	Poziotinib	no	COC1=C(C=C2C(=C1)N=CN=C2NC3=C(C(=C(C=C3)Cl)Cl)F)OC4CCN(CC4)C(=O)C=C
363680580	NCGC00387225	NCGC00387225-01	117	SB 706504	no	CC1=C(C=CC(=C1)F)C2=C3C=CC(=O)N(C3=NC(=N2)NCCN=C(N)NC#N)C4=C(C=CC=C4F)F
384568130	NCGC00094381	NCGC00094381-09	118	Semaxanib	yes	CC1=CC(=C(N1)C=C2C3=CC=CC=C3NC2=O)C
363678429	NCGC00379223	NCGC00379223-01	119	Senexin A	no	C1=CC=C(C=C1)CCNC2=NC=NC3=C2C=C(C=C3)C#N
363678446	NCGC00379247	NCGC00379247-02	120	SR 3576	no	CC1=CC(=CC=C1)NC(=O)NC2=CN(N=C2)C3=CC=CC(=C3)C(=O)NC4=CC(=C(C(=C4)OC)OC)OC
490339416	NCGC00370995	NCGC00370995-04	121	SRPIN340	no	C1CCN(CC1)C2=C(C=C(C=C2)C(F)(F)F)NC(=O)C3=CC=NC=C3
490339400	NCGC00263141	NCGC00263141-04	122	STF-083010	no	C1=CC=C2C(=C1)C=CC(=C2C=NS(=O)(=O)C3=CC=CS3)O
124950155	NCGC00241097	NCGC00241097-01	123	Tandutinib	no	CC(C)OC1=CC=C(C=C1)NC(=O)N2CCN(CC2)C3=NC=NC4=CC(=C(C=C43)OC)OCCCN5CCCCC5
490339412	NCGC00346954	NCGC00346954-02	124	TCS 2312	no	C1CC1NCC2=CC(=CC=C2)NC3=NNC(=C3)C4=CC=C(C=C4)C5=C(C=C(C=C5)O)O
490339384	NCGC00165913	NCGC00165913-05	125	TDZD 8	no	CN1C(=O)N(C(=O)S1)CC2=CC=CC=C2
384569356	NCGC00507893	NCGC00507893-01	126	UK-371804	no	CC(C)(C(=O)O)NS(=O)(=O)C1=CC2=C(C=C1)C(=CN=C2N=C(N)N)Cl
490339394	NCGC00242484	NCGC00242484-04	127	WYE-354	no	COC(=O)NC1=CC=C(C=C1)C2=NC3=C(C=NN3C4CCN(CC4)C(=O)OC)C(=N2)N5CCOCC5
490339401	NCGC00263144	NCGC00263144-14	128	WZ4002	no	CN1CCN(CC1)C2=CC(=C(C=C2)NC3=NC=C(C(=N3)OC4=CC=CC(=C4)NC(=O)C=C)Cl)OC
