# Supplementary material for: A general assay platform to study protein pharmacology using ligand-dependent structural dynamics
Source: Nat Commun. 2025 May 10;16:4342. doi: 10.1038/s41467-025-59658-6 (PMC12064818; doi:10.1038/s41467-025-59658-6)
Supplement: Supplementary file 7 — Supplementary Data 5 [file 41467_2025_59658_MOESM7_ESM.xlsx]

## Sheet: Sheet1
Supplementary Data 5: ABL1-N-HiBiT qHTS results
PubChem SID	NCGC ID	NCGC ID batch	index ABL1	Name	Annotated ABL1 activity	ABL1 KGP Ave IC50	ABL1 KGP SD	SDR Ave SDR50	SDR SD	ABL1 KGP Ave pIC50	ABL1 KGP SD	SDR Ave pSDR50	SDR SD	SDR Ave Max Response	SDR SD Max Response
104171124	NCGC00015208	NCGC00015208-09	84	Caffeine	no	NA		NA		NA		NA		3.59285	7.10911
124880054	NCGC00015420	NCGC00015420-03	65	Emodin	no	NA		NA		NA		NA		-3.42176	4.9871
441585693	NCGC00015870	NCGC00015870-04	3	Quercetin	no	5.88273e-06	5.9217e-06	9.18233e-06	4.45747e-06	5.426	0.502232	5.07073	0.20853	48.8032	12.4197
490339383	NCGC00016031	NCGC00016031-02	74	TG003	no	NA		NA		NA		NA		9.56697	2.52604
124887004	NCGC00025100	NCGC00025100-07	72	LFM-A13	no	NA		3.71933e-06	1.00389e-06	NA		5.43969	0.113822	-82.6799	2.07183
384568130	NCGC00094381	NCGC00094381-09	118	Semaxanib	yes	NA		NA		NA		NA		-9.11897	7.72779
124892206	NCGC00159455	NCGC00159455-06	1	Gefitinib	no	1.04015e-05	8.06021e-06	3.37067e-06	2.52726e-06	5.10292	0.402457	5.54801	0.304841	66.7668	14.0862
363676610	NCGC00162400	NCGC00162400-09	28	Staurosporine	yes	5.8305e-06	2.47588e-06	7.36333e-07	1.435e-07	5.26633	0.196625	6.13827	0.0828718	69.9817	15.9353
363676615	NCGC00163356	NCGC00163356-04	96	Indirubin	no	NA		NA		NA		NA		2.52249	5.43475
490339384	NCGC00165913	NCGC00165913-05	125	TDZD 8	no	NA		NA		NA		NA		-3.85125	0.943043
490339385	NCGC00167403	NCGC00167403-07	8	Pluripotin	yes	1.41033e-07	4.97743e-08	2.18467e-08	3.67807e-09	6.87032	0.149757	7.66493	0.0758699	68.0776	20.0479
124893311	NCGC00167431	NCGC00167431-03	73	Rifapentin	no	NA		5.244e-05	7.91853e-06	NA		4.28387	0.0689906	-34.6723	2.06713
490339386	NCGC00167768	NCGC00167768-04	47	KI-8751	no	2.10575e-06	3.08941e-07	6.6694e-07	8.15808e-08	5.67998	0.0620579	6.178	0.051643	76.1415	13.531
363676678	NCGC00168110	NCGC00168110-05	31	Tozasertib	yes	9.3865e-07	2.17141e-07	2.74607e-08	1.73851e-08	6.03564	0.0954653	7.66061	0.405772	74.7795	18.2478
170464980	NCGC00178830	NCGC00178830-05	97	Isosorbide dinitrate	no	NA		NA		NA		NA		6.71901	4.19107
490339387	NCGC00182713	NCGC00182713-07	15	Canertinib	yes	4.29725e-06	1.54127e-06	2.54667e-07	3.77855e-08	5.38843	0.158974	6.59715	0.0633882	82.7365	15.7409
490339388	NCGC00183092	NCGC00183092-13	69	NSC762950	yes	1.89E-05 / 7.71E-05	2.41E-05 / 5.35E-05	5.24846e-06	6.2235e-07	4.97 / 4.21	0.52 / 0.36	5.2815	0.0516188	38.9794	4.6176
490339389	NCGC00187911	NCGC00187911-03	115	PLX-4720	no	NA		2.45333e-05	8.25676e-06	NA		4.62779	0.153799	37.1784	8.24318
440681311	NCGC00188346	NCGC00188346-03	58	PP 242	yes	6.01525e-06	1.59314e-06	4.055e-07	1.69717e-08	5.23214	0.115029	6.39226	0.0181288	94.0023	16.442
490339390	NCGC00229690	NCGC00229690-04	22	NSC762948	yes	1.13415e-05	1.26971e-05	5.73147e-06	4.61149e-06	5.11237	0.407637	5.51118	0.75298	46.896	12.919
490339391	NCGC00229735	NCGC00229735-05	98	KU-60019	no	NA		NA		NA		NA		-23.5541	25.0963
490339392	NCGC00238453	NCGC00238453-04	29	TAE-684	yes	1.711e-05	5.76283e-06	7.697e-07	6.45316e-08	4.78887	0.167466	6.11468	0.0359417	92.2613	15.7823
124950155	NCGC00241097	NCGC00241097-01	123	Tandutinib	no	NA		8.623e-06	4.05831e-06	NA		5.10439	0.240831	63.5378	5.72836
490339393	NCGC00241099	NCGC00241099-13	27	Saracatinib	yes	2.599e-07	5.2246e-08	1.20733e-08	1.97505e-09	6.59173	0.0869102	7.92211	0.0718452	83.1104	17.5585
124950162	NCGC00241103	NCGC00241103-01	21	Masitinib	yes	1.7536e-05	7.51119e-06	6.59533e-07	2.89447e-07	4.78701	0.192103	6.20604	0.176195	56.5389	14.5654
363677138	NCGC00241108	NCGC00241108-06	14	Axitinib	yes	2.68675e-07	3.22373e-08	1.393e-08	2.74082e-09	6.57306	0.0511052	7.86134	0.0817915	95.5069	16.1206
490339394	NCGC00242484	NCGC00242484-04	127	WYE-354	no	NA		NA		NA		NA		1.69805	3.89569
490339395	NCGC00242495	NCGC00242495-09	57	PF-562271 HCl	no	5.86175e-06	3.3254e-06	1.2033e-05	4.3017e-06	5.30677	0.324188	4.93714	0.148713	70.7344	6.86237
490339396	NCGC00249389	NCGC00249389-17	7	LDN-193189	yes	6.68075e-07	1.16656e-07	1.47563e-07	6.90811e-08	6.18056	0.08065	6.8635	0.206885	71.1433	15.3914
312345183	NCGC00261745	NCGC00261745-01	71	PD-166285 hydrate	yes	1.51525e-08	3.44764e-09	1.77575e-09	1.48819e-10	7.82909	0.108755	8.75167	0.0372335	51.5958	16.5226
312345347	NCGC00261909	NCGC00261909-01	75	Thalidomide	no	NA		NA		NA		NA		-2.58677	5.47787
377020279	NCGC00262627	NCGC00262627-06	10	1-Naphthyl PP1	yes	NA		1.2699e-05	4.48609e-06	NA		4.91803	0.176067	61.8738	12.0264
490339397	NCGC00263091	NCGC00263091-03	81	AT-7519	no	NA		NA		NA		NA		9.60254	3.05838
440681412	NCGC00263093	NCGC00263093-02	78	Apilimod	no	NA		NA		NA		NA		7.49671	3.61695
490339398	NCGC00263097	NCGC00263097-11	16	Cediranib	yes	4.076e-06	5.81867e-07	4.491e-07	9.19852e-08	5.39299	0.0606949	6.35432	0.0952907	72.2202	12.0292
490339399	NCGC00263099	NCGC00263099-06	40	CP-466722	no	3.945e-06	7.17746e-07	9.772e-08	2.36498e-08	5.40953	0.0810446	7.01793	0.0996067	102.455	17.5481
363677204	NCGC00263104	NCGC00263104-10	43	Foretinib	yes	9.61525e-06	2.33345e-06	1.13903e-06	3.0453e-07	5.02665	0.105676	5.95491	0.125154	92.7731	11.8474
384568612	NCGC00263132	NCGC00263132-03	56	PF-477736	no	1.04442e-06	4.00293e-07	4.32e-07	1.19456e-07	6.00635	0.172449	6.37547	0.119087	81.4147	11.6889
490339400	NCGC00263141	NCGC00263141-04	122	STF-083010	no	NA		NA		NA		NA		-0.626952	2.70864
490339401	NCGC00263144	NCGC00263144-14	128	WZ4002	no	NA		NA		NA		NA		9.80656	4.57794
384568631	NCGC00263157	NCGC00263157-02	36	BMS-777607	yes	1.56912e-05	1.57671e-05	5.81433e-06	2.58281e-06	4.96997	0.443914	5.26606	0.202979	78.7444	13.0775
490339402	NCGC00263158	NCGC00263158-05	77	Amuvatinib	no	NA		NA		NA		NA		8.96014	1.44764
377020494	NCGC00263159	NCGC00263159-08	110	OSI-930	no	NA		9.38433e-06	3.0787e-06	NA		5.042	0.133982	17.4555	2.64441
490339403	NCGC00263203	NCGC00263203-08	18	Danusertib	yes	6.07125e-08	1.14811e-08	2.96e-09	9.96497e-10	7.2226	0.0826506	8.5439	0.137679	87.8704	16.1725
490339404	NCGC00263434	NCGC00263434-01	70	NSC762949	yes	NA		3.71133e-06	5.97468e-06	NA		6.05261	0.938573	23.7995	6.07002
490339405	NCGC00263621	NCGC00263621-09	66	I-BET762	no	NA		NA		NA		NA		6.73632	2.93466
363677319	NCGC00343986	NCGC00343986-02	24	PDGF RTK inhibitor IV	yes	2.3235e-05	4.59561e-06	6.22733e-06	4.23824e-06	4.64043	0.0878971	5.30647	0.39979	81.9796	15.2817
377020180	NCGC00344481	NCGC00344481-01	59	PRP01-012	no	8.94425e-06	7.66848e-07	1.37094e-06	7.73741e-07	5.04972	0.0386827	5.91667	0.274879	130.686	20.7739
490339406	NCGC00345795	NCGC00345795-03	63	AZD-5363	no	NA		NA		NA		NA		-4.44685	17.9179
377020285	NCGC00345829	NCGC00345829-03	23	PD-173955	yes	6.43025e-08	1.07547e-08	8.93854e-09	5.17196e-09	7.19629	0.0722253	8.09567	0.244461	67.6753	16.9935
363677413	NCGC00346458	NCGC00346458-02	50	MLN 2480	yes	6.547e-06	1.85037e-06	2.87367e-07	4.03066e-08	5.19574	0.11388	6.54436	0.0600633	75.6107	17.2976
490339407	NCGC00346493	NCGC00346493-09	13	AT9283	yes	9.3075e-07	1.59533e-07	4.70133e-08	5.99781e-09	6.03606	0.075684	7.33013	0.0552717	95.7775	18.4028
490339408	NCGC00346547	NCGC00346547-02	113	PHT-427	no	NA		NA		NA		NA		10.0569	0.80788
490339409	NCGC00346552	NCGC00346552-05	111	PD-318088	no	NA		NA		NA		NA		-2.25833	0.733862
384568851	NCGC00346582	NCGC00346582-03	107	Mubritinib	no	NA		NA		NA		NA		1.25259	3.3602
363677480	NCGC00346619	NCGC00346619-07	26	PP-121	yes	8.54025e-07	1.19413e-07	3.64733e-08	7.77116e-09	6.0717	0.0604462	7.44532	0.0998975	102.245	18.8954
384568875	NCGC00346642	NCGC00346642-04	2	PHA-665752	no	NA		1.91928e-06	3.04419e-07	NA		5.72067	0.0711641	26.8728	2.84573
490339410	NCGC00346670	NCGC00346670-04	76	AMG-458	yes	1.22283e-05	1.2495e-05	1.73974e-06	1.77485e-06	5.255	0.816333	5.914	0.443352	38.2934	6.85084
490339411	NCGC00346677	NCGC00346677-09	89	CT-98014	no	NA		3.37633e-05	1.94275e-05	NA		4.54256	0.332906	-28.4823	6.99955
476299617	NCGC00346717	NCGC00346717-12	38	BYL-719	no	1.35787e-05	1.83878e-05	2.12433e-06	5.5479e-07	5.30025	0.845394	5.68248	0.111879	66.171	9.94864
174006587	NCGC00346808	NCGC00346808-01	67	GNF-2	yes	NA		NA		NA		NA		5.70225	5.53215
384568967	NCGC00346931	NCGC00346931-02	52	NVP-TAE226	no	NA		1.124e-05	5.95494e-06	NA		4.99553	0.253851	60.7739	11.1637
490339412	NCGC00346954	NCGC00346954-02	124	TCS 2312	no	NA		9.90767e-05	7.66104e-05	NA		4.12	0.419492	36.1799	9.95934
174006385	NCGC00346967	NCGC00346967-01	93	HMSL10089	no	NA		NA		NA		NA		0.767199	0.791271
490339413	NCGC00346992	NCGC00346992-02	60	Purfalcamine	no	3.8785e-06	8.54112e-07	2.48067e-07	2.97164e-08	5.41921	0.0955404	6.60756	0.0529485	91.8745	16.9534
174006490	NCGC00347278	NCGC00347278-01	62	A-443654	no	NA		5.62833e-06	3.90159e-06	NA		5.31555	0.286886	-27.3618	4.95865
174006684	NCGC00347279	NCGC00347279-01	33	AIM-100	no	1.51525e-05	2.94871e-06	9.94167e-06	5.5412e-06	4.82576	0.0851999	5.04883	0.247216	62.3103	10.5597
490339414	NCGC00347945	NCGC00347945-06	94	ID-8	no	NA		NA		NA		NA		10.662	1.35925
363677744	NCGC00351432	NCGC00351432-08	68	GNF-5	yes	NA		NA		NA		NA		13.8316	2.5204
490339415	NCGC00351607	NCGC00351607-04	6	GZD-824	yes	1.18703e-08	4.53234e-09	3.21467e-09	8.38131e-10	7.95608	0.200637	8.5041	0.124803	79.5207	16.658
384569023	NCGC00354729	NCGC00354729-02	12	AST-487	yes	2.316e-06	3.08472e-07	1.57267e-07	9.32691e-08	5.63814	0.0576342	6.85642	0.265488	95.2375	15.0075
384569038	NCGC00370980	NCGC00370980-01	11	A-419259	yes	2.02525e-06	4.42487e-07	1.47857e-07	5.29934e-08	5.70132	0.095172	6.85299	0.180845	100.164	15.9175
490339416	NCGC00370995	NCGC00370995-04	121	SRPIN340	no	NA		NA		NA		NA		-4.30726	1.7113
490339417	NCGC00371125	NCGC00371125-12	79	AR-A014418	no	NA		NA		NA		NA		-7.74967	5.96988
363678088	NCGC00378554	NCGC00378554-01	85	CAL-130 Hydrochloride	no	NA		4.039e-06	4.21996e-07	NA		5.39533	0.0459062	-18.1691	8.01346
490339418	NCGC00378614	NCGC00378614-03	19	Flumatinib	yes	8.628e-08	2.26566e-08	3.02633e-09	9.66797e-10	7.07595	0.118647	8.53442	0.142701	74.0363	14.8526
490339419	NCGC00378690	NCGC00378690-02	30	TG 100572 HCl	yes	5.063e-08	3.30867e-09	2.49522e-09	6.17709e-10	7.29629	0.0285249	8.612	0.109668	81.4194	16.4462
490339420	NCGC00378805	NCGC00378805-01	88	Compound 401	no	NA		7.60333e-06	1.9863e-06	NA		5.12829	0.108254	22.9199	7.72787
490339421	NCGC00378811	NCGC00378811-03	48	Lck Inhibitor	no	4.20425e-06	1.04491e-06	8.68316e-07	1.29709e-06	5.38695	0.112709	6.49367	0.754271	70.2018	8.42209
363678244	NCGC00378864	NCGC00378864-01	106	mTOR-IN-1	no	NA		NA		NA		NA		10.899	1.35978
384569075	NCGC00378921	NCGC00378921-05	101	Merestinib	no	NA		NA		NA		NA		22.7575	3.21574
440681239	NCGC00379091	NCGC00379091-02	83	BIX-02565	no	NA		9.233e-06	1.66453e-06	NA		5.03821	0.0787231	21.2159	4.04561
490339422	NCGC00379092	NCGC00379092-02	114	PI4KIII beta inhibitor 3	no	NA		1.485e-05	2.00532e-06	NA		4.83106	0.0610258	18.8918	2.92654
490339423	NCGC00379153	NCGC00379153-01	41	CZC 54252 HCl	no	1.0147e-05	1.5975e-05	9.663e-06	7.13761e-06	5.38498	0.629913	5.08675	0.294727	69.4161	18.1166
490339424	NCGC00379184	NCGC00379184-01	55	PF 06465469	no	8.17325e-06	4.26656e-06	9.10567e-06	6.19004e-06	5.12743	0.208868	5.11038	0.30398	61.2229	12.1063
363678406	NCGC00379187	NCGC00379187-01	9	PPY A	yes	3.41025e-08	2.01898e-08	3.04233e-09	3.68638e-10	7.5283	0.269711	8.51886	0.0516006	88.0092	15.8908
363678429	NCGC00379223	NCGC00379223-01	119	Senexin A	no	NA		NA		NA		NA		-0.363724	10.6507
363678441	NCGC00379241	NCGC00379241-02	54	PD 180970	yes	3.63125e-08	1.44133e-08	6.43852e-09	4.67767e-10	7.46677	0.17809	8.192	0.0322335	72.3478	18.698
363678446	NCGC00379247	NCGC00379247-02	120	SR 3576	no	NA		NA		NA		NA		6.18422	3.16966
490339425	NCGC00379255	NCGC00379255-05	44	FRAX-486	no	7.518e-08	2.31231e-08	4.98867e-09	2.01588e-09	7.13713	0.118878	8.32637	0.179465	67.1208	14.4829
387065821	NCGC00381554	NCGC00381554-02	49	MK-5108 (VX-689)	no	1.0976e-06	3.24832e-07	1.26367e-07	1.92079e-08	5.97432	0.131535	6.90162	0.0646856	98.0245	16.9411
490339426	NCGC00386148	NCGC00386148-08	92	HMN-214	no	NA		NA		NA		NA		8.51987	1.71404
490339427	NCGC00386224	NCGC00386224-01	46	Icotinib HCl	no	1.53638e-05	6.9269e-06	1.0484e-05	6.00585e-06	4.85839	0.246264	5.02647	0.24624	74.5217	13.306
490339428	NCGC00386234	NCGC00386234-04	17	CEP-32496	yes	2.56075e-06	3.223e-07	1.745e-07	3.85478e-08	5.59417	0.0539814	6.76484	0.0914653	83.2731	12.6312
363680206	NCGC00386315	NCGC00386315-02	103	MK-8745	no	NA		5.73567e-06	2.36121e-06	NA		5.26875	0.193835	59.5687	8.24036
490339429	NCGC00386352	NCGC00386352-07	95	IM-12	no	NA		NA		NA		NA		-12.4059	2.49616
490339430	NCGC00386408	NCGC00386408-01	32	URMC-099	yes	5.78775e-06	1.47328e-06	4.11333e-07	1.09483e-07	5.2501	0.126274	6.39596	0.11472	71.6203	15.8463
490339431	NCGC00386427	NCGC00386427-06	116	Poziotinib	no	NA		0.00012244	0.000109205	NA		4.03074	0.392729	56.2552	14.2418
384569140	NCGC00386433	NCGC00386433-04	87	CH-5183284	no	NA		2.506e-06	6.26587e-07	NA		5.61014	0.109218	37.7876	3.653
363680580	NCGC00387225	NCGC00387225-01	117	SB 706504	no	NA		NA		NA		NA		3.05034	6.28683
363680589	NCGC00387242	NCGC00387242-01	90	ETP 45835 2HCl	no	NA		9.5655e-06	1.70342e-06	NA		5.02276	0.0777517	-32.0908	2.04547
363680598	NCGC00387257	NCGC00387257-01	4	Toyocamycin	no	NA		1.28403e-05	6.62703e-06	NA		4.93436	0.243078	72.4407	12.8633
490339432	NCGC00387519	NCGC00387519-01	108	Necrostatin-5	no	NA		NA		NA		NA		-3.83666	2.15593
363680665	NCGC00387780	NCGC00387780-01	39	Cdk1/2 inhibitor III	no	4.80475e-06	9.27411e-07	2.47067e-07	1.99385e-08	5.32537	0.0936669	6.60812	0.0349041	75.2638	13.0827
490339433	NCGC00390558	NCGC00390558-03	5	ALW-II-41-27	no	1.8185e-08	3.10121e-09	6.71767e-09	4.27049e-09	7.74509	0.0748191	8.2735	0.40912	66.1895	16.4145
490339434	NCGC00390581	NCGC00390581-02	86	CaMKII-IN-1	no	NA		4.498e-05	1.78433e-05	NA		4.37567	0.203915	-23.3921	5.32856
490339435	NCGC00390733	NCGC00390733-08	112	PF-06447475	no	NA		3.55167e-05	9.78843e-06	NA		4.46204	0.13133	52.225	5.3563
490339436	NCGC00402294	NCGC00402294-01	51	Mps1-IN-3	no	NA		1.73997e-05	9.29921e-06	NA		4.80343	0.243122	66.0289	10.5181
440681355	NCGC00402345	NCGC00402345-03	42	Decernotinib	yes	7.4465e-06	1.37266e-06	2.37267e-06	7.37792e-07	5.13359	0.0800741	5.63987	0.142958	85.0024	15.5347
490339437	NCGC00402367	NCGC00402367-01	61	UNC1062	no	4.15425e-06	1.79324e-06	2.06533e-06	4.94455e-07	5.40731	0.165484	5.6929	0.100006	76.2575	16.7284
490339438	NCGC00481567	NCGC00481567-01	99	LY-2409881	no	NA		7.975e-06	7.08151e-06	NA		5.21163	0.37897	-19.9847	5.52842
377020380	NCGC00481573	NCGC00481573-01	25	Pexmetinib	yes	1.3585e-06	1.7092e-07	8.166e-08	1.75488e-09	5.86956	0.0552487	7.08806	0.00936265	78.0693	15.7411
377020508	NCGC00481604	NCGC00481604-01	100	LY-3009120	yes	NA		NA		NA		NA		2.12201	4.31822
490339439	NCGC00483924	NCGC00483924-04	37	Brigatinib	no	9.20475e-06	2.85691e-06	7.65933e-07	1.10954e-07	5.05235	0.138784	6.11894	0.0643806	94.5589	15.2051
490339440	NCGC00483927	NCGC00483927-04	80	ARV-825	no	NA		NA		NA		NA		5.73171	0.961227
384569269	NCGC00484075	NCGC00484075-02	35	AZD-8835	no	NA		1.75567e-05	9.76108e-06	NA		4.79613	0.222693	63.4254	10.1968
377020217	NCGC00486904	NCGC00486904-01	104	MRT-68601 HCl	no	NA		NA		NA		NA		-7.80829	6.80913
384569293	NCGC00496839	NCGC00496839-01	53	ON-123300	yes	2.43575e-06	6.15804e-07	5.73779e-08	1.87892e-08	5.62355	0.107926	7.25567	0.134199	44.4896	12.0141
384569339	NCGC00507864	NCGC00507864-01	45	GDC-0084	no	NA		7.06867e-06	1.24974e-06	NA		5.15547	0.0803363	58.3248	20.305
490339441	NCGC00507881	NCGC00507881-02	102	Miransertib	no	NA		NA		NA		NA		2.08768	0.560579
384569356	NCGC00507893	NCGC00507893-01	126	UK-371804	no	NA		2.649e-05	2.40252e-05	NA		4.68824	0.366617	-28.3062	11.5404
490339442	NCGC00510162	NCGC00510162-02	105	MSC2530818	no	NA		NA		NA		NA		4.29916	3.36916
384569526	NCGC00522572	NCGC00522572-01	91	GDC-0339	no	NA		NA		NA		NA		12.7814	4.79092
490339443	NCGC00522580	NCGC00522580-03	64	CC-115	no	NA		1.74323e-05	1.69762e-05	NA		4.97553	0.602679	31.1363	4.21897
490339444	NCGC00537948	NCGC00537948-03	34	Avapritinib	no	1.39853e-05	8.89674e-06	2.25533e-06	2.23429e-07	4.91015	0.243035	5.64827	0.0442959	77.3475	12.5707
490339445	NCGC00538192	NCGC00538192-01	109	Dilmapimod	no	NA		NA		NA		NA		-3.67687	1.9404
490339446	NCGC00651728	NCGC00651728-01	82	BI-D1870	no	NA		4.72208e-06	2.32635e-06	NA		5.363	0.223061	-47.4679	43.3613
490339447	NCGC00843626	NCGC00843626-01	20	Ilorasertib	yes	7.951e-07	1.84764e-07	5.89133e-08	2.00525e-09	6.10861	0.102815	7.22995	0.0146906	123.929	17.5958
