# Supplementary material for: A general assay platform to study protein pharmacology using ligand-dependent structural dynamics
Source: Nat Commun. 2025 May 10;16:4342. doi: 10.1038/s41467-025-59658-6 (PMC12064818; doi:10.1038/s41467-025-59658-6)
Supplement: Supplementary file 8 — Supplementary Data 6 [file 41467_2025_59658_MOESM8_ESM.xlsx]

## Sheet: Sheet1
Supplementary Data 6: PKA-N-HiBiT qHTS results
PubChem SID	NCGC ID	NCGC ID batch	Index ABL1	Name	Annotated PKA activity	PKA KGP Ave IC50	PKA KGP SD	PKA SDR Ave SDR50	PKA SDR SD	PKA KGP Ave pIC50	PKA KGP SD	PKA SDR Ave pSDR50	PKA SDR SD	SDR Ave Max Response	SDR SD Max Response
104171124	NCGC00015208	NCGC00015208-09	84	Caffeine	no	NA		NA		NA		NA		-17.8112	12.9793
124880054	NCGC00015420	NCGC00015420-03	65	Emodin	no	NA		1.5246e-05	6.93279e-06	NA		4.84747	0.200857	-14.6833	2.1969
441585693	NCGC00015870	NCGC00015870-04	3	Quercetin	no	NA		NA		NA		NA		-4.99568	4.06003
490339383	NCGC00016031	NCGC00016031-02	74	TG003	no	NA		NA		NA		NA		6.69618	4.35697
124887004	NCGC00025100	NCGC00025100-07	72	LFM-A13	no	NA		4.14067e-06	1.28413e-06	NA		5.39765	0.140411	-81.7888	3.88458
384568130	NCGC00094381	NCGC00094381-09	118	Semaxanib	no	NA		2.68377e-05	3.06025e-05	NA		4.77388	0.510999	-42.2015	10.5204
124892206	NCGC00159455	NCGC00159455-06	1	Gefitinib	no	NA		NA		NA		NA		9.45248	5.0268
363676610	NCGC00162400	NCGC00162400-09	28	Staurosporine	yes	1.96233e-07	1.79929e-08	2.88213e-08	3.28425e-08	6.70841	0.0388764	7.74396	0.513733	58.8152	2.78623
363676615	NCGC00163356	NCGC00163356-04	96	Indirubin	no	NA		NA		NA		NA		5.52639	2.07856
490339384	NCGC00165913	NCGC00165913-05	125	TDZD 8	no	NA		NA		NA		NA		1.44047	1.16855
490339385	NCGC00167403	NCGC00167403-07	8	Pluripotin	no	NA		NA		NA		NA		2.55021	0.83959
124893311	NCGC00167431	NCGC00167431-03	73	Rifapentin	no	NA		1.706e-05	6.32342e-06	NA		4.78909	0.168116	-45.772	3.05208
490339386	NCGC00167768	NCGC00167768-04	47	KI-8751	no	NA		NA		NA		NA		6.32356	0.786356
363676678	NCGC00168110	NCGC00168110-05	31	Tozasertib	no	NA		NA		NA		NA		-1.35426	13.9684
170464980	NCGC00178830	NCGC00178830-05	97	Isosorbide dinitrate	no	NA		NA		NA		NA		6.01759	3.5222
490339387	NCGC00182713	NCGC00182713-07	15	Canertinib	no	NA		NA		NA		NA		6.29764	1.37028
490339388	NCGC00183092	NCGC00183092-13	69	NSC762950	no	NA		NA		NA		NA		-15.9297	4.23446
490339389	NCGC00187911	NCGC00187911-03	115	PLX-4720	no	NA		NA		NA		NA		5.32762	2.82043
440681311	NCGC00188346	NCGC00188346-03	58	PP 242	yes	NA		1.942e-05	5.73487e-06	NA		4.72357	0.121834	35.1233	3.5848
490339390	NCGC00229690	NCGC00229690-04	22	NSC762948	no	NA		NA		NA		NA		-6.65846	3.51141
490339391	NCGC00229735	NCGC00229735-05	98	KU-60019	no	NA		NA		NA		NA		-4.5373	0.342554
490339392	NCGC00238453	NCGC00238453-04	29	TAE-684	no	NA		9.59517e-06	1.16276e-05	NA		5.40465	0.848086	28.4174	2.50256
124950155	NCGC00241097	NCGC00241097-01	123	Tandutinib	no	NA		NA		NA		NA		7.68002	1.41274
490339393	NCGC00241099	NCGC00241099-13	27	Saracatinib	no	NA		NA		NA		NA		3.8085	2.89461
124950162	NCGC00241103	NCGC00241103-01	21	Masitinib	no	NA		NA		NA		NA		5.30059	0.563471
363677138	NCGC00241108	NCGC00241108-06	14	Axitinib	no	NA		NA		NA		NA		-3.36208	2.74583
490339394	NCGC00242484	NCGC00242484-04	127	WYE-354	no	NA		NA		NA		NA		4.87727	3.75178
490339395	NCGC00242495	NCGC00242495-09	57	PF-562271 HCl	no	4.55067e-05	8.51987e-06	4.558e-06	2.99613e-06	4.34747	0.0868073	5.40135	0.275559	40.6023	4.62677
490339396	NCGC00249389	NCGC00249389-17	7	LDN-193189	no	NA		NA		NA		NA		5.6631	1.06782
312345183	NCGC00261745	NCGC00261745-01	71	PD-166285 hydrate	no	NA		NA		NA		NA		-22.3487	25.0759
312345347	NCGC00261909	NCGC00261909-01	75	Thalidomide	no	NA		NA		NA		NA		-13.0139	17.2754
377020279	NCGC00262627	NCGC00262627-06	10	1-Naphthyl PP1	no	NA		NA		NA		NA		10.4008	1.10916
490339397	NCGC00263091	NCGC00263091-03	81	AT-7519	no	NA		NA		NA		NA		-18.4737	32.9842
440681412	NCGC00263093	NCGC00263093-02	78	Apilimod	no	NA		NA		NA		NA		-3.79891	4.16005
490339398	NCGC00263097	NCGC00263097-11	16	Cediranib	no	NA		NA		NA		NA		5.40699	0.581364
490339399	NCGC00263099	NCGC00263099-06	40	CP-466722	no	NA		NA		NA		NA		6.99719	1.58926
363677204	NCGC00263104	NCGC00263104-10	43	Foretinib	no	NA		NA		NA		NA		2.47301	1.35599
384568612	NCGC00263132	NCGC00263132-03	56	PF-477736	no	5.32467e-06	4.01507e-06	1.29e-06	3.75377e-07	5.35022	0.306232	5.90156	0.125478	33.3371	4.49609
490339400	NCGC00263141	NCGC00263141-04	122	STF-083010	no	NA		NA		NA		NA		1.49739	18.6443
490339401	NCGC00263144	NCGC00263144-14	128	WZ4002	no	NA		NA		NA		NA		3.01447	0.649357
384568631	NCGC00263157	NCGC00263157-02	36	BMS-777607	yes	NA		7.597e-05	0.000103175	NA		4.42721	0.621984	20.0772	3.91436
490339402	NCGC00263158	NCGC00263158-05	77	Amuvatinib	no	NA		NA		NA		NA		-0.35622	4.24474
377020494	NCGC00263159	NCGC00263159-08	110	OSI-930	no	NA		NA		NA		NA		9.09534	1.65013
490339403	NCGC00263203	NCGC00263203-08	18	Danusertib	no	NA		NA		NA		NA		4.52228	10.3463
490339404	NCGC00263434	NCGC00263434-01	70	NSC762949	no	NA		NA		NA		NA		-2.44563	3.67381
490339405	NCGC00263621	NCGC00263621-09	66	I-BET762	no	NA		NA		NA		NA		4.15491	1.56887
363677319	NCGC00343986	NCGC00343986-02	24	PDGF RTK inhibitor IV	no	NA		NA		NA		NA		5.85138	0.901755
377020180	NCGC00344481	NCGC00344481-01	59	PRP01-012	no	NA		4.91033e-05	2.81805e-05	NA		4.36001	0.262699	-32.7114	4.69351
490339406	NCGC00345795	NCGC00345795-03	63	AZD-5363	yes	6.16533e-07	1.11317e-07	2.30423e-07	1.42595e-07	6.2145	0.0751067	6.71062	0.330537	63.2799	4.09839
377020285	NCGC00345829	NCGC00345829-03	23	PD-173955	no	NA		NA		NA		NA		-0.233586	1.95682
363677413	NCGC00346458	NCGC00346458-02	50	MLN 2480	no	NA		NA		NA		NA		-3.6577	2.18424
490339407	NCGC00346493	NCGC00346493-09	13	AT9283	yes	8.613e-07	3.01894e-07	4.52567e-08	1.52198e-08	6.08117	0.142341	7.36367	0.165143	67.7865	3.96304
490339408	NCGC00346547	NCGC00346547-02	113	PHT-427	no	NA		NA		NA		NA		-6.92941	5.29658
490339409	NCGC00346552	NCGC00346552-05	111	PD-318088	no	NA		6.20233e-05	4.38992e-05	NA		4.32732	0.445254	-21.343	13.0267
384568851	NCGC00346582	NCGC00346582-03	107	Mubritinib	no	NA		NA		NA		NA		6.73679	1.44532
363677480	NCGC00346619	NCGC00346619-07	26	PP-121	yes	NA		NA		NA		NA		6.39382	6.47608
384568875	NCGC00346642	NCGC00346642-04	2	PHA-665752	no	NA		4.773e-05	3.11048e-06	NA		4.32184	0.0288745	-38.2419	0.949606
490339410	NCGC00346670	NCGC00346670-04	76	AMG-458	yes	NA		1.065e-05	3.9281e-07	NA		4.97285	0.0159299	-17.6052	5.1106
490339411	NCGC00346677	NCGC00346677-09	89	CT-98014	no	NA		1.28553e-05	6.60575e-06	NA		4.92541	0.205214	-28.9915	6.77696
476299617	NCGC00346717	NCGC00346717-12	38	BYL-719	no	NA		NA		NA		NA		0.0774269	2.69072
174006587	NCGC00346808	NCGC00346808-01	67	GNF-2	no	NA		NA		NA		NA		3.85556	2.06689
384568967	NCGC00346931	NCGC00346931-02	52	NVP-TAE226	no	NA		NA		NA		NA		11.433	12.6038
490339412	NCGC00346954	NCGC00346954-02	124	TCS 2312	no	NA		2.32307e-05	1.60554e-05	NA		4.75937	0.463039	11.736	23.2122
174006385	NCGC00346967	NCGC00346967-01	93	HMSL10089	no	NA		NA		NA		NA		-4.43309	1.68218
490339413	NCGC00346992	NCGC00346992-02	60	Purfalcamine	no	2.99777e-05	2.10959e-05	0.00055083	0.000895672	4.64287	0.445586	3.92742	0.985102	23.7545	5.57917
174006490	NCGC00347278	NCGC00347278-01	62	A-443654	yes	2.06367e-06	4.35841e-07	1.87667e-07	8.90728e-08	5.69175	0.0910228	6.75864	0.203088	40.0985	19.5101
174006684	NCGC00347279	NCGC00347279-01	33	AIM-100	no	NA		NA		NA		NA		5.89915	0.894471
490339414	NCGC00347945	NCGC00347945-06	94	ID-8	no	NA		NA		NA		NA		2.68197	1.52401
363677744	NCGC00351432	NCGC00351432-08	68	GNF-5	no	NA		NA		NA		NA		1.24714	1.0354
490339415	NCGC00351607	NCGC00351607-04	6	GZD-824	no	NA		NA		NA		NA		15.1932	6.9206
384569023	NCGC00354729	NCGC00354729-02	12	AST-487	yes	0.000150043	0.000132626	0.000110831	0.000182808	3.94589	0.404807	4.71809	1.0848	24.948	3.2636
384569038	NCGC00370980	NCGC00370980-01	11	A-419259	no	NA		NA		NA		NA		-12.0329	13.4258
490339416	NCGC00370995	NCGC00370995-04	121	SRPIN340	no	NA		NA		NA		NA		1.59898	1.61641
490339417	NCGC00371125	NCGC00371125-12	79	AR-A014418	no	NA		NA		NA		NA		-0.245708	2.21439
363678088	NCGC00378554	NCGC00378554-01	85	CAL-130 Hydrochloride	no	NA		NA		NA		NA		2.8457	7.45745
490339418	NCGC00378614	NCGC00378614-03	19	Flumatinib	no	NA		NA		NA		NA		7.84207	1.76464
490339419	NCGC00378690	NCGC00378690-02	30	TG 100572 HCl	no	NA		NA		NA		NA		-13.8319	4.5106
490339420	NCGC00378805	NCGC00378805-01	88	Compound 401	no	NA		NA		NA		NA		0.178593	2.6313
490339421	NCGC00378811	NCGC00378811-03	48	Lck Inhibitor	no	NA		5.34767e-06	3.52084e-06	NA		5.33969	0.303239	-28.9706	14.3734
363678244	NCGC00378864	NCGC00378864-01	106	mTOR-IN-1	no	NA		NA		NA		NA		1.83908	0.677014
384569075	NCGC00378921	NCGC00378921-05	101	Merestinib	no	NA		NA		NA		NA		8.77881	3.21532
440681239	NCGC00379091	NCGC00379091-02	83	BIX-02565	no	NA		NA		NA		NA		10.582	13.6285
490339422	NCGC00379092	NCGC00379092-02	114	PI4KIII beta inhibitor 3	no	NA		NA		NA		NA		3.67431	0.83681
490339423	NCGC00379153	NCGC00379153-01	41	CZC 54252 HCl	no	4.98867e-05	5.23198e-05	1.5797e-06	1.13436e-06	4.47093	0.468483	5.86983	0.288579	40.0716	14.1093
490339424	NCGC00379184	NCGC00379184-01	55	PF 06465469	no	NA		NA		NA		NA		2.56005	3.23108
363678406	NCGC00379187	NCGC00379187-01	9	PPY A	no	NA		NA		NA		NA		11.9652	2.88433
363678429	NCGC00379223	NCGC00379223-01	119	Senexin A	no	NA		NA		NA		NA		-4.85329	4.85461
363678441	NCGC00379241	NCGC00379241-02	54	PD 180970	no	NA		NA		NA		NA		-17.6362	0.846722
363678446	NCGC00379247	NCGC00379247-02	120	SR 3576	no	NA		NA		NA		NA		1.20151	0.58023
490339425	NCGC00379255	NCGC00379255-05	44	FRAX-486	no	NA		NA		NA		NA		15.0908	4.34074
387065821	NCGC00381554	NCGC00381554-02	49	MK-5108 (VX-689)	no	NA		2.79933e-05	6.69688e-06	NA		4.56226	0.113261	30.8164	3.73865
490339426	NCGC00386148	NCGC00386148-08	92	HMN-214	no	NA		NA		NA		NA		5.93429	1.40003
490339427	NCGC00386224	NCGC00386224-01	46	Icotinib HCl	no	NA		NA		NA		NA		2.521	2.30281
490339428	NCGC00386234	NCGC00386234-04	17	CEP-32496	no	NA		NA		NA		NA		2.1415	1.01737
363680206	NCGC00386315	NCGC00386315-02	103	MK-8745	no	NA		NA		NA		NA		-13.8088	5.13605
490339429	NCGC00386352	NCGC00386352-07	95	IM-12	no	NA		4.137e-05	2.85757e-05	NA		4.48787	0.408044	-30.0729	6.38647
490339430	NCGC00386408	NCGC00386408-01	32	URMC-099	no	NA		0.00065141	0.000984438	NA		3.64123	0.778221	20.1123	2.97277
490339431	NCGC00386427	NCGC00386427-06	116	Poziotinib	no	NA		NA		NA		NA		8.46725	0.249446
384569140	NCGC00386433	NCGC00386433-04	87	CH-5183284	no	NA		NA		NA		NA		4.01176	1.34989
363680580	NCGC00387225	NCGC00387225-01	117	SB 706504	no	NA		NA		NA		NA		3.70284	2.8352
363680589	NCGC00387242	NCGC00387242-01	90	ETP 45835 2HCl	no	0.000103293	8.76488e-05	1.9677e-05	2.83565e-05	4.08196	0.340071	5.08084	0.693268	25.655	11.0236
363680598	NCGC00387257	NCGC00387257-01	4	Toyocamycin	no	NA		NA		NA		NA		-0.53175	15.5962
490339432	NCGC00387519	NCGC00387519-01	108	Necrostatin-5	no	NA		NA		NA		NA		1.51109	9.21281
363680665	NCGC00387780	NCGC00387780-01	39	Cdk1/2 inhibitor III	no	NA		1.43e-05	2.96636e-06	NA		4.85128	0.0942326	32.8047	5.23932
490339433	NCGC00390558	NCGC00390558-03	5	ALW-II-41-27	no	NA		NA		NA		NA		16.1667	2.23271
490339434	NCGC00390581	NCGC00390581-02	86	CaMKII-IN-1	no	NA		NA		NA		NA		-11.9455	14.2465
490339435	NCGC00390733	NCGC00390733-08	112	PF-06447475	no	NA		2.07733e-05	9.14306e-06	NA		4.70789	0.176572	35.276	4.2406
490339436	NCGC00402294	NCGC00402294-01	51	Mps1-IN-3	no	NA		NA		NA		NA		14.7156	2.47859
440681355	NCGC00402345	NCGC00402345-03	42	Decernotinib	no	NA		1.882e-05	1.38735e-05	NA		4.79696	0.29415	33.6146	5.4345
490339437	NCGC00402367	NCGC00402367-01	61	UNC1062	no	NA		NA		NA		NA		15.6775	2.71892
490339438	NCGC00481567	NCGC00481567-01	99	LY-2409881	no	NA		NA		NA		NA		-2.90142	1.28313
377020380	NCGC00481573	NCGC00481573-01	25	Pexmetinib	no	NA		NA		NA		NA		-18.145	9.85933
377020508	NCGC00481604	NCGC00481604-01	100	LY-3009120	no	NA		NA		NA		NA		2.66561	1.90537
490339439	NCGC00483924	NCGC00483924-04	37	Brigatinib	no	NA		1.0403e-05	7.92299e-06	NA		5.0724	0.346528	43.3038	4.98309
490339440	NCGC00483927	NCGC00483927-04	80	ARV-825	no	NA		NA		NA		NA		3.65148	1.10319
384569269	NCGC00484075	NCGC00484075-02	35	AZD-8835	no	NA		NA		NA		NA		6.00539	1.33338
377020217	NCGC00486904	NCGC00486904-01	104	MRT-68601 HCl	no	NA		NA		NA		NA		1.64522	4.28857
384569293	NCGC00496839	NCGC00496839-01	53	ON-123300	no	NA		NA		NA		NA		8.95989	1.74505
384569339	NCGC00507864	NCGC00507864-01	45	GDC-0084	no	NA		NA		NA		NA		3.97306	0.526257
490339441	NCGC00507881	NCGC00507881-02	102	Miransertib	no	NA		NA		NA		NA		3.08245	2.23325
384569356	NCGC00507893	NCGC00507893-01	126	UK-371804	no	NA		NA		NA		NA		6.34908	5.45907
490339442	NCGC00510162	NCGC00510162-02	105	MSC2530818	no	NA		1.44667e-05	3.90123e-06	NA		4.84975	0.113579	40.047	3.85256
384569526	NCGC00522572	NCGC00522572-01	91	GDC-0339	no	NA		NA		NA		NA		10.4856	16.6263
490339443	NCGC00522580	NCGC00522580-03	64	CC-115	no	NA		NA		NA		NA		-2.3426	3.48336
490339444	NCGC00537948	NCGC00537948-03	34	Avapritinib	no	NA		NA		NA		NA		9.64904	2.15219
490339445	NCGC00538192	NCGC00538192-01	109	Dilmapimod	no	NA		NA		NA		NA		3.68951	3.54184
490339446	NCGC00651728	NCGC00651728-01	82	BI-D1870	no	NA		NA		NA		NA		-9.75088	4.62487
490339447	NCGC00843626	NCGC00843626-01	20	Ilorasertib	no	NA		NA		NA		NA		5.66426	1.64185
