# Supplementary material for: A general assay platform to study protein pharmacology using ligand-dependent structural dynamics
Source: Nat Commun. 2025 May 10;16:4342. doi: 10.1038/s41467-025-59658-6 (PMC12064818; doi:10.1038/s41467-025-59658-6)
Supplement: Supplementary file 9 — Supplementary Data 7 [file 41467_2025_59658_MOESM9_ESM.xlsx]

## Sheet: Sheet1
Supplementary Data 7: Standard and SDR assay statistics
Target protein-N/C-HiBiT (Conc.) ± co-factor	Ligand	Standard assay statistics					SDR assay statistics
		Ave RLU	C V	S:B	S:N	Z’	Ave RLU	C V	S:B	S:N	Z’	N
FLuc-C-HiBiT (10 nM) No ATP	No E						37.6005	15.3453				416
	E + DMSO						1217.1	16.2017	32.3693	5.97894	0.483778	416
	32.8 µM PTC124						6229.4	10.1766	5.11822	7.54977	0.502545	416
FLuc-C-HiBiT (10 nM) + 10 mM ATP	No E	39.3744	13.297				58.5701	14.2187				416
	E + DMSO	1376.81	6.77519	34.9671	14.3151	0.779016	1732.28	13.3237	29.5761	7.24693	0.571373	416
	32.8 µM PTC124	48.5112	26.1552	0.0352346	-14.1098	0.760664	11178.8	6.58638	6.45326	12.2427	0.692877	416
FLuc-C-NLuc (1 nM) No ATP	No E						96.8	15.4				96
	E + DMSO						6620.1	4.4	68.4	22.1	0.858	96
	32.8 µM PTC124						7850.3	4.6	1.2	2.6	-0.605	96
FLuc-C-NLuc (1 nM) + 10 mM ATP	No E	14.5	10.1				103.6	17.7				96
	E + DMSO	878.8	6.6	60.6	14.8	0.792	6713.3	4.6	64.8	21.2	0.851	96
	32.8 µM PTC124	18.2	33.1	48.3	14.7	0.775	8287.4	4.2	1.2	3.4	-0.259	96
NLuc (1 nM) No ATP	No E	366.2	14.9				366.2	14.9				64	Standard functional and SDR assays are the same
	E + DMSO	20013	7.9	54.6	12.4	0.749	20013	7.9	54.6	12.4	0.749	64
	32.8 µM PTC124	20065.5	6.8	1	0	-167.215	20065.5	6.8	1	0	-167.215	32
NLuc (1 nM) + 10 mM ATP	No E	345.4	23.6				345.4	23.6				64
	E + DMSO	17499.9	17.3	50.7	5.7	0.457	17499.9	17.3	50.7	5.7	0.457	64
	32.8 µM PTC124	17397.2	15	1	0	-163.485	17397.2	15	1	0	-163.485	32
ABL1-N-HiBiT (17.5 nM Std, 10 nM SDR)	No E	29453.6	1.93803				440.841	6.60035				32
	E + DMSO	13824.8	4.50719	0.469378	-18.4945	0.77082	17222.9	3.92541	39.0682	24.8	0.873943	32
	Imatinib (62.5 µM Std, 35.7 µM SDR)	29750.5	1.11558	2.15196	22.558	0.820101	26639.4	3.29507	1.54675	8.49899	0.50496	32
PKA-N-HiBiT (17.5 nM Std, 10 nM SDR)	No E	24719.5	7.95271				627.258	15.8567				96
	E + DMSO	3190.81	69.0472	0.129081	-7.29113	0.41905	21361.3	11.928	34.0551	8.13124	0.616942	96
	H-89 (62.5 µM Std, 35.7 µM SDR)	21788.2	9.00133	6.82844	6.30499	0.328231	31921.7	9.97289	1.49437	2.58984	-0.628208	12
C. elegans iPGM-C-HiBiT (FP 10 nM vs. SDR 0.5 nM)	No E	69.3667	7.43333				2.36667	18.6667				96
	E + DMSO	93.3	6.73333	1.33333	2.96667	-0.442333	67.4	3.73333	33.1	26	0.868667	96
	Ce-2 (3.8 mM FP, 3.3 mM SDR)	67.8333	14.6819	1.37886	-2.39293	-0.978082	161.992	6.13316	2.4054	16.5857	0.592725	6
C. elegans iPGM-C-HiBiT (Std 5 nM vs. SDR 5 nM)	No E	3102.71	3.85305				29.5575	8.43865				96
	E + DMSO	28301.8	5.34644	9.12163	16.6018	0.805625	1095.39	10.2866	37.0596	9.45676	0.675824	96
	3.8 mM Std, 3.3 mM Ce-2 SDR	3361.09	0.374688	8.42044	-16.4822	0.816477	2351.18	7.84376	2.14643	5.81064	0.290249	6
B. malayi iPGM-C-HiBiT (Std 5 nM vs. SDR 0.5 nM)	No E	3387.5	5.7				7.28594	7.72943				96
	E + DMSO	7066.7	6	2.08612	7.9	0.498238	301.398	4.78804	41.3853	20.4333	0.847062	96
	3.8 mM Std, 3.3 mM Ce-2 SDR	4115.8	1.2	1.7	-6.9	0.521	552.17	1.87028	1.83206	14.3504	0.702119	6
DHFR-C-HiBiT (Std 100 nM + 75 mM NADPH vs. SDR 0.5 nM + 5 mM NADPH)	No E	0.307676	4.40439				13.1543	7.80004				128
	E + DMSO	0.230109	6.18238	1.3603	-4.13333	-0.698012	510.783	3.41483	39.0749	29.05	0.888686	128
	3.8 mM Std, 3.3 mM MTX SDR	0.336667	0.583771	1.48822	3.76667	-1.21661	733.566	1.0944	1.44058	11.4	0.627714	128
DHFR-C-HiBiT lysate (1:100 dilution) No NADPH	No E						48.1	4.8				96
	E + DMSO						1756.4	4.2	36.5	23.3	0.867	96
	3.3 mM MTX						2257.5	3.7	46.9	26.1	0.882	96
DHFR-C-HiBiT lysate (1:100 dilution) + 1 mM NADPH	No E						55.9	6.3				96
	E + DMSO						2107.9	2.9	37.7	33	0.904	96
	3.3 mM MTX						2460.3	2.9	44	34.2	0.908	96
Ligase-N/C-HiBiT (Conc.)	Ligand	SDR assay statistics
		Ave RLU	C V	S:B	S:N	Z’	N
T7 Lig-N-HiBiT (1 nM)	No E	2.1	17.7				32
	E + buffer	43.3	5.9	21.1	16.1	0.789	32
	DNA (100 nM)	32.6	6.6	0.75	-3.2	-0.317	32
	ATP (100 µM)	88.7	8.4	2	5.7	0.337	32
	NAD+ (100 µM)	59.6	8.5	1.4	2.9	-0.408	32
T7 Lig-C-HiBiT (1 nM)	No E	2.4	13.4				32
	E + buffer	49.465	6.23	20.7	15.8	0.783	32
	DNA (100 nM)	93.2	6.5	1.9	6.4	0.373	32
	ATP (100 µM)	70.8	7.6	1.4	3.5	-0.186	32
	NAD+ (100 µM)	55	7.3	1.11	1.1	-2.81	32
E. coli Lig-N-HiBiT (0.5 nM)	No E	7	14.2				32
	E + buffer	292.6	9.5	41.5	10.2	0.696	32
	DNA (100 nM)	526.6	8.7	1.8	4.4	0.054	32
	ATP (100 µM)	315.5	8.2	1.1	0.6	-6.0131	32
	NAD+ (100 µM)	358	9	1.2	1.5	-1.744	32
E. coli Lig-C-HiBiT (1.0 nM)	No E	35.3	13.2				32
	E + buffer	2050.3	11.6	58.2	8.5	0.638	32
	DNA (100 nM)	1253	7.4	0.61	-3.11	-0.248	32
	ATP (100 µM)	2214	6.5	1.1	0.6	-6.006	32
	NAD+ (100 µM)	2229.2	7.6	1.1	0.61	-5.858	32
Notes: hatched cells, not appliable; E, Enzyme; Std, Enzyme Functional Standard Assay; FP, Fluorescence Polarization Standard Assay
