# Supplementary material for: A general assay platform to study protein pharmacology using ligand-dependent structural dynamics
Source: Nat Commun. 2025 May 10;16:4342. doi: 10.1038/s41467-025-59658-6 (PMC12064818; doi:10.1038/s41467-025-59658-6)
Supplement: Supplementary file 10 — Supplementary Data 8 [file 41467_2025_59658_MOESM10_ESM.xlsx]

## Sheet: Supplementary Data 8
Supplementary Data 8: Control condition layout for 1536-well assay plates
A1							A2							B							C							D							E
Firefly luciferase (FLuc) enzymatic luminescence assay							NanoLuciferase (NLuc) enzymatic luminescence assay							Abelson Kinase (ABL1) peptide phosphorlyation assay							Protein Kinase A (PKA) peptide phosphorlyation assay							Co-factor independent phosphoglycerate mutase (iPGM) assay							Dihydrofolate reductase (DHFR) enzymatic absorbance assay
	Col. 1	Col. 2	Col. 3	Col. 4	Col. 5-48			Col. 1	Col. 2	Col. 3	Col. 4	Col. 5-48			Col. 1	Col. 2	Col. 3	Col. 4	Col. 5-48			Col. 1	Col. 2	Col. 3	Col. 4	Col. 5-48			Col. 1	Col. 2	Col. 3	Col. 4	Col. 5-48			Col. 1	Col. 2	Col. 3	Col. 4	Col. 5-48
1	DMSO, No Enzyme Buffer (100 % Inhibition Control)	DMSO, + Enzyme (Neutral Control)	PTC124 32.9 µM Final (High Inhibition Response)	PTC124 32.9 µM	Compounds in 11-pt, 1:3 titration ranging from 33 µM to 0.5 nM		1	DMSO, No Enzyme Buffer (100 % Inhibition Control)	DMSO, + Enzyme (Neutral Control)	PTC124 3.29 mM	PTC124 3.29 µM	Compounds in 11-pt, 1:3 titration ranging from 33 µM to 0.5 nM		1	DMSO, No Enzyme Buffer (100 % Inhibition Control)	DMSO, + Enzyme (Neutral Control)	Imatinib 62.5 µM Final (High Inhibition Response)	Imatinib 62.5 µM	Compounds in 11-pt, 1:3 titration ranging from 57.5 µM to 1.0 nM		1	DMSO, No Enzyme Buffer (100 % Inhibition Control)	DMSO, + Enzyme (Neutral Control)	H-89 62.5 µM	H-89 62.5 µM	Compounds in 11-pt, 1:3 titration ranging from 57.5 µM to 1.0 nM		1	DMSO, No Enzyme Buffer (100 % Inhibition Control)	DMSO, + Enzyme (Neutral Control)	Ce-2 3.83 µM	Ce-2d 3.83 µM	MCP in 16-pt, 1:3 titration in duplicate ranging from 38.3 µM to 1.3 pM		1	DMSO, No Enzyme Buffer (100 % Inhibition Control)	DMSO, + Enzyme (Neutral Control)	Methotrexate 3.8 µM Final (High Inhibition Response)	MTX 38.3 µM	Compounds in 11-pt, 1:3 titration ranging from 38.3 µM to 0.65 nM
2							2							2							2							2							2
3				10.9 µM			3				657 nM			3				31.3 µM			3			31.3 µM	31.3 µM			3			767 nM	767 nM			3				12.8 µM
4							4							4							4							4							4
5				3.64 µM			5				131 nM			5				15.6 µM			5			15.6 µM	15.6 µM			5			153 nM	153 nM			5				4.26 µM
6							6							6							6							6							6
7				1.21 µM			7				26.3 nM			7				7.81 µM			7			7.81 µM	7.81 µM			7			30.7 nM	30.7 nM			7				1.42 µM
8							8							8							8							8							8
9				405 nM			9				5.26 nM			9				3.91 µM			9			3.91 µM	3.91 µM			9			6.13 nM	6.13 nM			9				473 nM
10							10							10							10							10							10
11				135 nM			11				1.05 nM			11				1.95 µM			11			1.95 µM	1.95 µM			11			1.23 nM	1.23 nM			11				158 nM
12							12							12							12							12							12
13				44.9 nM			13				210 pM			13				977 nM			13			977 nM	977 nM			13			245 pM	245 pM			13				52.5 nM
14							14							14							14							14							14
15				15 nM			15				42.1 pM			15				488 nM			15			488 nM	488 nM			15			49.1 pM	49.1 pM			15				17.5 nM
16							16							16							16							16							16
17				5 nM			17			65.7 mM Cilnidipine (High Inhibition Response)	Cilnidipine 65.7 mM			17				244 nM			17			244 nM	244 nM			17			Sa-D2 19.2 µM	Sa-D3 19.2 µM			17				5.83 nM
18							18							18							18							18							18
19				1.66 nM			19				16.4 mM			19				122 nM			19			122 nM	122 nM			19			3.19 µM	3.19 µM			19				1.95 nM
20							20							20							20							20							20
21				555 pM			21				4.11 mM			21				61.0 nM			21			61.0 nM	61.0 nM			21			532 nM	532 nM			21				649 pM
22							22							22							22							22							22
23				185 pM			23				1.03 mM			23				30.5 nM			23			30.5 nM	30.5 nM			23			88.7 nM	88.7 nM			23				216 pM
24							24							24							24							24							24
25				61.7 pM			25				257 nM			25				15.3 nM			25			15.3 nM	15.3 nM			25			14.8 nM	14.8 nM			25				72.1 pM
26							26							26							26							26							26
27				20.6 pM			27				64.2 nM			27				7.63 nM			27			7.63 nM	7.63 nM			27			2.46 nM	2.46 nM			27				24.0 pM
28							28							28							28							28							28
29				6.86 pM			29				16.0 nM			29				3.82 nM			29			3.82 nM	3.82 nM			29			411 pM	411 pM			29				8.01 pM
30							30							30							30							30							30
31				2.29 pM			31				4.01 nM			31				1.91 nM			31			1.91 nM	1.91 nM			31			68.5 pM	68.5 pM			31				2.67 pM
32							32							32							32							32							32
NOTES:							NOTES:							NOTES:							NOTES:							NOTES:							NOTES:
Compounds and controls transferred by pintool at 23 nL/well							Compounds and controls transferred by pintool at 23 nL/well							Compounds transferred by pintool at 23 nL/well							Compounds transferred by pintool at 23 nL/well							Compounds and controls transferred by pintool at 23 nL/well							Compounds and controls transferred by pintool at 23 nL/well
Final DMSO concentration 0.4 % (v/v)							Final DMSO concentration 0.4 % (v/v)							DMSO and control conditions transferred by Mosquito dispenser at 25 nL/well							DMSO and control conditions transferred by Mosquito dispenser at 25 nL/well							Final DMSO concentration 0.4 % (v/v); BME added to column 3 of control plate and respective columns across compound field (19.2 mM final)							Final DMSO concentration 0.4 % (v/v)
PTC124 purchased from Selleckchem (cat # S6003)							PTC124 purchased from Selleckchem (cat # S6003)							Abltide substrate added to each well by Mosquito at 25 nL/well (62.5 µM final)							Kemptide substrate added to each well by Mosquito at 25 nL/well (62.5 µM final)							The same plate scheme was used for Ce. iPGM fluorescent polarization competition-binding assay							MTX purchased from Sigma Aldrich (Cat. # M9929)
														Final DMSO concentration 1.25 % (v/v)							Final DMSO concentration 1.25 % (v/v)
SDR Assay Control Layout
F							A2							G							H							I							J
Firefly luciferase (FLuc) SDR assay							NanoLuciferase (NLuc) SDR assay							Abelson Kinase (ABL1) SDR assay							Protein Kinase A (PKA) SDR assay							Co-factor independent phosphoglycerate mutase (iPGM) SDR assay							Dihydrofolate reductase (DHFR) SDR assay
	Col. 1	Col. 2	Col. 3	Col. 4	Col. 5-48			Col. 1	Col. 2	Col. 3	Col. 4	Col. 5-48			Col. 1	Col. 2	Col. 3	Col. 4	Col. 5-48			Col. 1	Col. 2	Col. 3	Col. 4	Col. 5-48			Col. 1	Col. 2	Col. 3	Col. 4	Col. 5-48			Col. 1	Col. 2	Col. 3	Col. 4	Col. 5-48
1	DMSO, No Enzyme Buffer	DMSO, + Enzyme (Neutral Control)	PTC124 32.9 µM Final (High SDR Reponse)	PTC124 32.9 µM	Compounds in 11-pt, 1:3 titration ranging from 33 µM to 0.5 nM		1	DMSO, No Enzyme Buffer (100 % Inhibition Control)	DMSO, + Enzyme (Neutral Control)	PTC124 3.29 mM	PTC124 3.29 µM	Compounds in 11-pt, 1:3 titration ranging from 33 µM to 0.5 nM		1	DMSO, No Enzyme Buffer	DMSO, + Enzyme (Neutral Control)	Imatinib 35.7 µM Final (High sdr Reponse)	Imatinib 35.7 µM	Compounds in 11-pt, 1:3 titration ranging from 32.8 µM to 0.5 nM		1	DMSO, No Enzyme Buffer	DMSO, + Enzyme (Neutral Control)	H-89 35.7 µM	H-89 35.7 µM	Compounds in 11-pt, 1:3 titration ranging from 32.8 µM to 0.5 nM		1	DMSO, No Enzyme Buffer	DMSO, + Enzyme (Neutral Control)	Ce-2 3.29 µM	Ce-2d 3.29 µM	MCP in 16-pt, 1:3 titration in duplicate ranging from 32.9 µM to 1.1 pM		1	DMSO, No Enzyme Buffer	DMSO, + Enzyme (Neutral Control)	Methotrexate 3.29 µM Final (High SDR Response)	MTX 32.9 µM	Compounds in 11-pt, 1:3 titration ranging from 32.9 µM to 0.56 nM
2							2							2							2							2							2
3				10.9 µM			3				657 nM			3				17.9 µM			3			17.9 µM	17.9 µM			3			657 nM	657 nM			3				10.9 µM
4							4							4							4							4							4
5				3.64 µM			5				131 nM			5				8.93 µM			5			8.93 µM	8.93 µM			5			131 nM	131 nM			5				3.64 µM
6							6							6							6							6							6
7				1.21 µM			7				26.3 nM			7				4.46 µM			7			4.46 µM	4.46 µM			7			26.3 nM	26.3 nM			7				1.21 µM
8							8							8							8							8							8
9				405 nM			9				5.26 nM			9				2.23 µM			9			2.23 µM	2.23 µM			9			5.26 nM	5.26 nM			9				405 nM
10							10							10							10							10							10
11				135 nM			11				1.05 nM			11				1.12 µM			11			1.12 µM	1.12 µM			11			1.05 nM	1.05 nM			11				135 nM
12							12							12							12							12							12
13				44.9 nM			13				210 pM			13				557 nM			13			557 nM	557 nM			13			210 pM	210 pM			13				44.9 nM
14							14							14							14							14							14
15				15 nM			15				42.1 pM			15				278 nM			15			278 nM	278 nM			15			42.1 pM	42.1 pM			15				15.0 nM
16							16							16							16							16							16
17				5 nM			17			65.7 mM Cilnidipine	Cilnidipine 65.7 mM			17				139 nM			17			139 nM	139 nM			17			Sa-D2 16.4 µM	Sa-D3 16.4 µM			17				5.00 nM
18							18							18							18							18							18
19				1.66 nM			19				16.4 mM			19				69.7 nM			19			69.7 nM	69.7 nM			19			2.74 µM	2.74 µM			19				1.67 nM
20							20							20							20							20							20
21				555 pM			21				4.11 mM			21				34.9 nM			21			34.9 nM	34.9 nM			21			456 nM	456 nM			21				555 pM
22							22							22							22							22							22
23				185 pM			23				1.03 mM			23				17.4 nM			23			17.4 nM	17.4 nM			23			76.1 nM	76.1 nM			23				185 pM
24							24							24							24							24							24
25				61.7 pM			25				257 nM			25				8.72 nM			25			8.72 nM	8.72 nM			25			12.7 nM	12.7 nM			25				61.7 pM
26							26							26							26							26							26
27				20.6 pM			27				64.2 nM			27				4.36 nM			27			4.36 nM	4.36 nM			27			2.11 nM	2.11 nM			27				20.6 pM
28							28							28							28							28							28
29				6.86 pM			29				16.0 nM			29				2.18 nM			29			2.18 nM	2.18 nM			29			352 pM	352 pM			29				6.86 pM
30							30							30							30							30							30
31				2.29 pM			31				4.01 nM			31				1.09 nM			31			1.09 nM	1.09 nM			31			58.7 pM	58.7 pM			31				2.29 pM
32							32							32							32							32							32
NOTES:							NOTES:							NOTES:							NOTES:							NOTES:							NOTES:
Compounds and controls transferred by pintool at 23 nL/well							Compounds and controls transferred by pintool at 23 nL/well							Compounds transferred by pintool at 23 nL/well							Compounds transferred by pintool at 23 nL/well							Compounds and controls transferred by pintool at 23 nL/well							Compounds and controls transferred by pintool at 23 nL/well
Final DMSO concentration 0.3 % (v/v)							Final DMSO concentration 0.4 % (v/v)							DMSO and control conditions transferred by Mosquito dispenser at 25 nL/well.							DMSO and control conditions transferred by Mosquito dispenser at 25 nL/well.							Final DMSO concentration 0.3 % (v/v); BME added to column 3 of control plate and respective columns across compound field (16.4 mM final)							Final DMSO concentration 0.3 % (v/v)
PTC124 purchased from Selleckchem (cat # S6003)							PTC124 purchased from Selleckchem (cat # S6003)							Final DMSO concentration 0.3 % (v/v)							Final DMSO concentration 0.3 % (v/v)														MTX purchased from Sigma Aldrich (Cat. # M9929)
