# Supplementary material for: A general assay platform to study protein pharmacology using ligand-dependent structural dynamics
Source: Nat Commun. 2025 May 10;16:4342. doi: 10.1038/s41467-025-59658-6 (PMC12064818; doi:10.1038/s41467-025-59658-6)
Supplement: Supplementary file 13 — Source Data [file 41467_2025_59658_MOESM13_ESM.xlsx]

## Sheet: Figure 1c
Figure 1c: SDR assay proof-of-concept using a C-terminal NLuc fusion to firefly luciferase (FLuc-C-NLuc, 1 nM)
		1 nM FLuc-C-NLuc Enz			1 nM FLuc-C-NLuc No ATP			1 nM FLuc-C-NLuc + 10 mM ATP
	Log [PTC124], M	Mean	SD	N	Mean	SD	N	Mean	SD	N
	-4.48337	0.85	0.32	6	7116.22	92.9258	6	7523.45	84.0989	6
	-4.96049	0.785	0.438395	6	7741.81	58.4991	6	8718.44	111.236	6
	-5.43761	1.27333	0.481608	6	7522.16	95.1855	6	9386.1	106.299	6
	-5.91473	1.62167	0.312181	6	7037.62	25.6159	6	9658.91	220.96	6
	-6.39186	2.75	0.605805	6	6773.01	51.8775	6	9952.41	88.3947	6
	-6.86898	5.87167	0.822178	6	6588.73	156.866	6	10097.2	103	6
	-7.3461	11.805	0.948193	6	6681.54	49.8783	6	10226.8	87.2744	6
	-7.82322	27.3583	2.55364	6	6587.39	267.076	6	10303.8	133.911	6
	-8.30034	69.905	5.31919	6	6783.67	19.1304	6	10339.6	107.833	6
	-8.77746	146.522	9.82359	6	6799.2	40.9039	6	10244.6	55.7562	6
	-9.25458	188.15	17.616	6	6787.51	33.465	6	10011.8	94.341	6
	-9.7317	384.307	24.3118	6	6823.89	89.3202	6	9046.98	157.327	6
	-10.2088	641.627	36.5019	6	6886.07	25.092	6	8062.69	106.024	6
	-10.6859	817	55.0013	6	6890.01	38.9723	6	7360.57	124.444	6
	-11.1631	872.5	51.7086	6	6849.1	26.8355	6	7002.6	86.1831	6
	-11.6402	882.427	34.049	6	6857.89	52.3193	6	6913.7	115.72	6

## Sheet: Figure 1d
Figure 1d: SDR assay proof-of-concept using an N- or C-terminal fusion of HiBiT to FLuc (FLuc-N- or -C-HiBiT, 10 nM)
			10 nM FLuc-N-HiBiT Enz			10 nM FLuc-C-HiBiT Enz			10 nM FLuc-N-HiBiT + 10 mM ATP			10 nM FLuc-C-HiBiT + 10 mM ATP			10 nM FLuc-N-HiBiT No ATP			10 nM FLuc-C-HiBiT No ATP
	Log [PTC124], M (Enz)	Log [PTC124], M (SDR)	Mean	SD	N	Mean	SD	N	Mean	SD	N	Mean	SD	N	Mean	SD	N	Mean	SD	N
	-4.24033	-4.48337	7.34	0.487524	6	3.735	0.120208	6	41609.1	1078.27	6	21802.2	343.653	6	44446.2	146.484	6	17458.7	306.652	6
	-4.71745	-4.96049	7.83333	0.587015	6	3.605	0.0353553	6	42409.7	24.2679	6	22284.7	398.966	6	44381	60.7051	6	16769.9	326.966	6
	-5.19457	-5.43761	8.08333	0.464787	6	3.805	0.0919239	6	42866.9	413.318	6	22342.5	243.985	6	43085.6	317.13	6	16051.7	309.554	6
	-5.6717	-5.91473	8.735	0.318292	6	4.35	0.0848528	6	43432.3	237.956	6	22563.9	198.628	6	42891.6	157.593	6	15076.6	118.24	6
	-6.14882	-6.39186	10.225	0.319108	6	4.905	0.120208	6	43449.2	361.565	6	22424.3	767.123	6	36744.1	806.66	6	13877.2	175.49	6
	-6.62594	-6.86898	14.5967	0.2871	6	6.65	0.113137	6	43724.9	228.898	6	22543.4	218.666	6	28974.8	959.007	6	13237.3	142.035	6
	-7.10306	-7.3461	33.5467	4.82179	6	13.53	1.1738	6	42288.9	691.635	6	21860.7	329.882	6	26642.9	226.932	6	13241.3	285.706	6
	-7.58018	-7.82322	167.147	17.6038	6	42.4	4.80833	6	38396.3	138.975	6	20621.1	195.867	6	23375.2	216.58	6	13270.4	153.269	6
	-8.0573	-8.30034	315.263	10.662	6	125.99	7.90545	6	32370.1	414.619	6	18655.3	385.853	6	21721.8	232.518	6	13170.2	169.966	6
	-8.53442	-8.77746	366.455	3.12244	6	177.78	0.0141421	6	29426.2	74.126	6	16941.8	228.078	6	22027.4	30.2925	6	13237.7	181.502	6
	-9.01154	-9.25458	386.867	6.73833	6	195.64	2.33345	6	28882.5	8.44285	6	15920.6	238.156	6	22062.2	142.348	6	13300.5	124.517	6
	-9.48867	-9.7317	389.697	4.02459	6	204.25	0.254558	6	28374.1	219.642	6	15410.2	219.622	6	21924.6	104.956	6	13254.2	134.878	6
	-9.96579	-10.2088	394.14	7.08826	6	206.315	0.205061	6	28052.8	33.7926	6	15302.7	173.036	6	22527.7	46.6408	6	12964.2	110.042	6
	-10.4429	-10.6859	391.188	9.29941	6	203.885	0.403051	6	27509	598.085	6	15229.5	223.115	6	22231.2	277.61	6	13111.1	214.173	6
	-10.92	-11.1631	387.615	10.8606	6	205.82	0.381838	6	27726	338.294	6	15146.3	199.283	6	21138.2	234.851	6	13296.1	164.133	6
	-11.3972	-11.6402	382.458	8.87071	6	202.825	3.51432	6	27670.3	449.861	6	14993.9	122.973	6	21494.8	479.319	6	13163.6	100.351	6

## Sheet: Figure 1e
Figure 1e: qHTS waterfall plot
		See Supplementary Data 2 and AIDs 1963320 and 1963319

## Sheet: Figure 1f
Figure 1f: Representative data from Figure 1d for indicated clades using 10 nM FLuc-C-HiBiT protein
		Clade F 00103142			Clade O 00102110			Clade P 00081381			Clade P 00139018			Clade S 00449795			Clade T 00168104			Clade A' 00432687			Clade A' 00430160
	Log [Compound], M	SDR + 10 mM ATP	SDR No ATP	FLuc Enzyme	SDR + 10 mM ATP	SDR No ATP	FLuc Enzyme	SDR + 10 mM ATP	SDR No ATP	FLuc Enzyme	SDR + 10 mM ATP	SDR No ATP	FLuc Enzyme	SDR + 10 mM ATP	SDR No ATP	FLuc Enzyme	SDR + 10 mM ATP	SDR No ATP	FLuc Enzyme	SDR + 10 mM ATP	SDR No ATP	FLuc Enzyme	SDR + 10 mM ATP	SDR No ATP	FLuc Enzyme
	-9.25493	7.49506	12.2089	3.06031	7.795	12.914	2.301	6.91544	10.7005	7.20986	6.8867	10.7405	-3.42765	7.92891	9.60758	4.09003	7.71244	9.75811	4.85976	14.8706	10.4784	-0.203388	6.40988	9.88638	-0.342144
	-8.77728	7.73258	14.1622	0.324692	8.793	11.367	0.58	6.51006	11.6438	8.66544	8.57832	18.0453	0.414362	7.11869	11.5458	3.71335	8.09724	11.705	3.20136	31.2932	12.9433	-23.3228	7.59995	10.2068	3.18834
	-8.30016	5.48211	14.5572	3.5705	10.631	14.574	2.551	8.91087	10.8916	9.01394	9.59832	14.7437	-3.64037	8.10759	10.9473	6.19975	14.2268	12.3008	-0.825481	66.1549	13.26	-61.1438	9.34176	11.789	5.70355
	-7.82391	12.0662	16.3124	4.18124	11.229	16.385	4.107	10.7924	14.5899	8.64347	14.3863	14.4104	-2.41984	9.9647	13.3516	7.7418	22.7406	14.6177	-5.12066	100.465	12.7483	-79.0389	11.3481	13.5096	4.64606
	-7.34582	10.6838	8.89458	-2.77472	9.888	11.685	-3.868	9.51404	8.96236	1.64854	15.6867	11.4145	-13.1569	7.4988	9.24939	4.23461	33.5838	8.84199	-27.2141	110.107	8.90995	-88.8897	14.445	11.6036	-1.21693
	-6.86967	16.4402	12.0697	-18.0247	12.799	14.387	-22.357	10.6743	12.5697	-13.5488	20.9154	13.4493	-37.3261	11.1419	10.6618	-0.00580996	44.727	10.8654	-52.9999	116.933	12.4674	-92.2964	23.0668	11.3632	-17.3645
	-6.39147	33.1479	13.5318	-41.6444	15.449	18.394	-55.252	17.2193	20.5844	-43.3862	37.0864	22.7847	-69.2994	20.6252	10.9914	-11.9188	58.0718	14.6362	-72.5587	129.361	14.9309	-93.7295	64.3897	13.1622	-49.4729
	-5.91364	53.8953	16.0946	-67.0654	23.895	29.362	-78.639	23.7929	30.1915	-71.2236	43.7038	37.4689	-85.2953	34.1736	13.6477	-29.7767	70.0275	17.4866	-85.2267	124.221	26.8941	-94.8251	106.136	18.4197	-87.1887
	-5.43783	72.7618	16.6995	-83.7583	37.82	47.064	-86.651	41.9517	55.2476	-86.0286	64.1516	57.8833	-91.6136	53.1659	10.9986	-56.5847	77.9337	32.2564	-92.1212	127.676	44.2675	-96.6524	113.646	30.7413	-95.0274
	-4.95861	76.1705	24.2002	-90.9615	49.337	52.889	-88.984	50.1332	67.3912	-92.9687	66.4986	71.6728	-95.9052	61.2985	11.5676	-73.9311	78.8882	40.5143	-95.8387	132.327	71.1659	-98.5482	125.116	47.7248	-96.8447
	-4.4828	80.3728	40.1099	-95.4704	42.272	56.257	-91.304	57.9208	77.6773	-96.1527	74.1947	75.5038	-96.8	68.6073	10.5318	-89.099	76.9817	74.6661	-97.7864	127.898	102.178	-99.8578	124.149	78.5776	-98.201

## Sheet: Figure 1g
Figure 1g: Comparative SDR activity of clade representative compounds using the 1 nM FLuc-C-NLuc protein
		Clade F 00103142					Clade O 00102110					Clade P 00081381					Clade P 00139018					Clade S 00449795					Clade T 00168104					Clade A' 00432687					Clade A' 00430160
	Log [Compound], M	SDR + 10 mM ATP	SDR No ATP	FLuc Enzyme	NLuc No ATP	NLuc + 10 mM ATP	SDR + 10 mM ATP	SDR No ATP	FLuc Enzyme	NLuc No ATP	NLuc + 10 mM ATP	SDR + 10 mM ATP	SDR No ATP	FLuc Enzyme	NLuc No ATP	NLuc + 10 mM ATP	SDR + 10 mM ATP	SDR No ATP	FLuc Enzyme	NLuc No ATP	NLuc + 10 mM ATP	SDR + 10 mM ATP	SDR No ATP	FLuc Enzyme	NLuc No ATP	NLuc + 10 mM ATP	SDR + 10 mM ATP	SDR No ATP	FLuc Enzyme	NLuc No ATP	NLuc + 10 mM ATP	SDR + 10 mM ATP	SDR No ATP	FLuc Enzyme	NLuc No ATP	NLuc + 10 mM ATP	SDR + 10 mM ATP	SDR No ATP	FLuc Enzyme	NLuc No ATP	NLuc + 10 mM ATP
	-9.25493	4.10412	3.05945	3.06031	7.97624	0.606946	7.39994	7.22214	2.301	13.6224	14.4626	2.19939	1.6849	7.20986	4.06054	12.7581	-0.607653	0.00533281	-3.42765	7.87553	10.1495	-2.66023	-2.70531	4.09003	1.82535	0.905666	14.7343	0.858743	4.85976	0.676164	16.3333	38.1044	10.1617	3.06031	15.8428	24.3576	-1.23744	0.186628	-0.342144	1.0152	6.02541
	-8.77728	6.01298	3.11171	0.324692	11.4612	12.5316	8.50013	7.47538	0.58	12.7721	18.5952	3.36454	2.63928	8.66544	10.1507	15.6243	0.316355	0.196467	0.414362	3.05587	10.6011	-2.41627	-2.36282	3.71335	0.805306	-1.09851	27.8184	5.34274	3.20136	4.69768	14.4702	59.246	9.46946	0.324692	7.57712	23.8463	-0.943065	0.516153	3.18834	3.45367	8.2094
	-8.30016	12.4486	3.80995	3.5705	9.6808	0.0994396	8.17296	8.01426	2.551	5.6621	16.4898	3.09234	1.97216	9.01394	5.60132	10.9319	2.49867	-0.993404	-3.64037	1.79559	7.10547	-0.907535	-1.61008	6.19975	1.66715	-2.02206	40.0739	5.96985	-0.825481	10.8873	15.4707	65.7487	11.419	3.5705	10.523	24.2316	0.363411	-0.374516	5.70355	-2.06486	9.32792
	-7.82391	18.0409	2.97154	4.18124	5.90463	9.74046	6.83353	7.25505	4.107	11.0838	13.4303	3.26314	3.04122	8.64347	-0.0441346	7.39973	3.58619	-2.05263	-2.41984	4.49641	14.5735	-0.736352	-1.78376	7.7418	1.36737	0.190055	45.6606	6.09115	-5.12066	8.0115	19.6612	70.2205	11.3276	4.18124	13.3456	22.859	3.23573	0.223565	4.64606	-1.54859	6.51397
	-7.34582	24.1291	3.82173	-2.77472	7.01746	9.0247	6.15985	7.51522	-3.868	13.1129	17.932	4.55092	3.133	1.64854	7.49666	13.0464	5.36259	-1.57487	-13.1569	0.6684	6.3777	2.19024	-2.05381	4.23461	2.14386	0.387364	48.1794	5.29645	-27.2141	10.7499	18.0837	67.5744	10.363	-2.77472	10.48	20.1125	12.215	-0.346774	-1.21693	0.00398807	9.43329
	-6.86967	31.3058	4.67369	-18.0247	8.19691	-0.622773	5.82254	7.7628	-22.357	7.28056	14.5956	5.45243	4.70869	-13.5488	6.034	15.0785	6.91227	2.77863	-37.3261	1.15367	11.0545	5.00282	-1.83286	-0.00580996	0.328034	-0.41606	49.3671	5.66113	-52.9999	10.1018	14.3026	67.3111	9.14591	-18.0247	18.5592	18.6578	39.3221	1.84845	-17.3645	-3.41809	4.91863
	-6.39147	35.0438	4.63272	-41.6444	7.64869	6.59581	9.01632	9.64899	-55.252	13.6219	20.1397	9.67431	8.89429	-43.3862	7.91988	15.2376	8.93504	4.37836	-69.2994	1.40795	6.97927	22.6954	-2.04509	-11.9188	1.60932	-0.50021	51.4288	8.14072	-72.5587	11.8848	19.1254	68.2172	12.025	-41.6444	17.4932	28.1275	51.7037	1.50199	-49.4729	1.13245	10.9144
	-5.91364	37.1954	4.74353	-67.0654	1.29219	2.41428	9.73309	12.9989	-78.639	11.4897	21.0529	11.3378	10.6768	-71.2236	4.97429	3.43985	13.2731	8.83203	-85.2953	2.23087	11.1337	27.9708	-3.18171	-29.7767	4.73006	1.44092	49.6926	6.92552	-85.2267	8.72228	16.7394	68.3713	16.4982	-67.0654	9.6256	27.0618	48.9474	4.53497	-87.1887	0.240986	6.59324
	-5.43783	38.8308	7.08633	-83.7583	4.86693	-1.91295	15.2065	16.0896	-86.651	12.1863	17.0466	19.7326	19.8798	-86.0286	2.7523	4.73225	22.388	17.4879	-91.6136	4.81583	7.29109	30.7327	-1.54231	-56.5847	5.65735	2.09353	51.9534	12.3062	-92.1212	8.74014	18.3527	64.3063	22.2832	-83.7583	14.5163	15.8579	50.3871	12.1782	-95.0274	0.103743	9.12834
	-4.95861	40.0005	12.8197	-90.9615	2.03822	8.05447	17.2788	19.6201	-88.984	11.3573	13.447	29.3784	29.9957	-92.9687	5.89559	0.154765	29.9429	26.3288	-95.9052	2.2162	8.54802	33.8493	-2.1017	-73.9311	4.0544	1.05519	51.194	21.3675	-95.8387	8.90254	17.0595	58.5159	30.1316	-90.9615	4.91846	9.72831	51.2648	23.8573	-96.8447	-0.105551	16.644
	-4.4828	38.367	18.4245	-95.4704	4.19119	-0.00239488	24.5866	26.8699	-91.304	8.13784	22.8416	36.6196	38.2509	-96.1527	3.9828	1.941	35.4234	30.6736	-96.8	0.521852	6.52827	34.2101	-1.35585	-89.099	4.42952	1.91643	41.8067	29.3586	-97.7864	6.80332	13.5269	56.1708	37.6765	-95.4704	5.33194	7.82851	45.7151	30.4818	-98.201	1.22067	4.18226

## Sheet: Figure 2b
Figure 2b: SDR output of imatinib or ATP binding to ABL1-N-HiBiT kinase domain or imatinib inhibition of kinase activity
	Log [Imatinib], M	Imatinib, 0.5 nM Enz SDR			Log [Imatinib], M	Imatinib, 10 nM Enz SDR			Log [ATP], M	ATP, 0.5 nM Enz SDR				ATP, 10 nM Enz SDR				Log [Imatinib], M	Kinase Activity
	-4.48337	34.0201	38.4775	24.3681	-4.44716	52.8583	39.8396	35.9737	-3.65267	28.2257	15.8892	18.6277	9.10693	14.3385	13.9891	13.2701	8.30995	-4.44716	-98.7798	-101.334	-101.01	-99.4382
	-4.7844	42.2015	37.5523	26.5354	-4.74819	66.3799	43.3172	39.2087	-3.9537	16.0103	8.06477	13.5505	7.92922	16.6109	18.3492	17.3872	14.2332	-4.74819	-96.1908	-97.4968	-96.1703	-95.1883
	-5.08543	41.4043	40.3105	26.9115	-5.04922	65.6124	51.846	42.0369	-4.25473	25.8135	15.7708	8.03585	12.3461	15.3125	14.7181	15.5088	11.3029	-5.04922	-87.6879	-84.9263	-91.7002	-89.5408
	-5.38646	41.4838	40.4876	27.6959	-5.35025	59.4165	41.7663	37.9462	-4.55576	10.4731	-3.27591	8.89327	3.52314	8.56521	10.7901	9.58186	6.71845	-5.35025	-75.8018	-66.4882	-82.9914	-76.2253
	-5.68749	36.619	40.0131	27.7772	-5.65128	64.9616	46.8501	38.1144	-4.85679	16.1472	4.57402	-1.24779	3.50729	7.7853	3.16104	6.93839	2.42798	-5.65128	-60.0983	-53.5059	-64.0907	-63.9651
	-5.98852	37.3049	38.6043	27.2825	-5.95231	63.6775	44.7059	42.0506	-5.15782	17.1277	4.79432	-1.16005	-1.28104	-0.13045	2.45257	-1.04736	0.965288	-5.95231	-41.0117	-33.2608	-54.8383	-53.2782
	-6.28955	31.1494	33.0032	19.908	-6.25334	60.6843	47.2745	45.6211	-5.45885	8.40844	-0.07187	1.41283	7.5059	1.29467	1.68885	0.324615	0.216494	-6.25334	-28.4134	-22.1476	-48.9121	-43.0358
	-6.59058	36.2125	29.5217	18.5351	-6.55437	54.1217	41.4458	36.3411	-5.75988	4.2468	0.738501	-4.40894	4.2946	2.95687	0.464231	2.2503	-0.0835	-6.55437	-14.4556	-13.7395	-24.9098	-23.3523
	-6.89161	31.0676	22.5761	16.6857	-6.8554	47.4395	44.0428	38.936	-6.06091	5.26268	-6.46295	7.72321	3.84337	0.657916	-0.07617	1.09799	-0.38105	-6.8554	-4.90205	-5.05706	-19.7278	-28.2772
	-7.19264	17.0312	20.4745	13.1512	-7.15643	40.6155	37.6158	32.7005	-6.36194	6.32414	-2.28807	-0.93926	2.08289	-1.83513	-0.52681	-2.06137	-2.89891	-7.15643	-5.78046	4.37298	-19.851	-9.41992
	-7.49367	13.5132	12.4365	11.4088	-7.45746	29.0582	31.1152	26.2831	-6.66297	5.96664	-6.91614	-3.42249	0.792527	2.16006	0.727073	1.54089	1.85451	-7.45746	1.63329	0.728978	-18.7015	-7.92941
	-7.7947	11.3829	6.44489	10.4326	-7.75849	20.3748	26.6517	20.7094	-6.964	0.709868	-7.45555	12.2731	8.08103	-1.48601	0.198146	-0.6575	-1.0814	-7.75849	-0.23218	1.10741	-4.08845	-6.09059
	-8.09573	9.75598	11.7915	7.34888	-8.05952	12.9103	18.6476	12.9316	-7.26503	-4.42132	-2.72204	-1.66349	-1.15163	-3.82173	1.28672	-0.33565	-0.94893	-8.05952	-2.27748	3.70276	-9.07166	-3.86176
	-8.39676	3.84116	-2.34114	1.12741	-8.36055	8.03306	15.1714	6.65196										-8.36055	-0.13196	-3.85724	-8.96143	-13.7015
	-8.69779	3.60799	0.425245	3.23499	-8.66158	0.341597	12.0449	6.90024										-8.66158	4.87625	13.9779	-3.47393	1.34519
	-8.99882	1.38606	-10.7342	14.0286	-8.96261	-1.79243	4.04707	1.10862										-8.96261	1.61024	-3.54313	-0.29211	-3.01292

## Sheet: Figure 2c
Figure 2c: Correlation plot data comparing the ABL1 KGP assay pIC50 vs pSDR50 (10 nM enzyme without ATP) for all inhibitors identified from the 128-member kinase inhibitor library
		ABL1 Enz Assay		ABL1 SDR Assay
	Compound	Mean	SD	Mean	SD
	Quercetin	5.07	0.21	5.43	0.5
	Gefitinib	5.55	0.3	5.1	0.4
	Staurosporine	6.14	0.08	5.27	0.2
	Pluripotin	7.66	0.08	6.87	0.15
	KI-8751	6.18	0.05	5.68	0.06
	Tozasertib	7.66	0.41	6.04	0.1
	Canertinib	6.6	0.06	5.39	0.16
	NSC762950	5.28	0.05	4.21	0.36
	PP 242	6.39	0.02	5.23	0.12
	NSC762948	5.51	0.75	5.11	0.41
	TAE-684	6.11	0.04	4.79	0.17
	Saracatinib	7.92	0.07	6.59	0.09
	Masitinib	6.21	0.18	4.79	0.19
	Axitinib	7.86	0.08	6.57	0.05
	PF-562271 HCl	4.94	0.15	5.31	0.32
	LDN-193189	6.86	0.21	6.18	0.08
	PD-166285 hydrate	8.75	0.04	7.83	0.11
	Cediranib	6.35	0.1	5.39	0.06
	CP-466722	7.02	0.1	5.41	0.08
	Foretinib	5.95	0.13	5.03	0.11
	PF-477736	6.38	0.12	6.01	0.17
	BMS-777607	5.27	0.2	4.97	0.44
	Danusertib	8.54	0.14	7.22	0.08
	PDGF RTK inhibitor IV	5.31	0.4	4.64	0.09
	PRP01-012	5.92	0.27	5.05	0.04
	PD-173955	8.1	0.24	7.2	0.07
	MLN 2480	6.54	0.06	5.2	0.11
	AT9283	7.33	0.06	6.04	0.08
	PP-121	7.45	0.1	6.07	0.06
	AMG-458	5.91	0.44	5.25	0.82
	BYL-719	5.68	0.11	5.3	0.85
	Purfalcamine	6.61	0.05	5.42	0.1
	AIM-100	5.05	0.25	4.83	0.09
	GZD-824	8.5	0.12	7.96	0.2
	AST-487	6.86	0.27	5.64	0.06
	A-419259	6.85	0.18	5.7	0.1
	Flumatinib	8.53	0.14	7.08	0.12
	TG 100572 HCl	8.61	0.11	7.3	0.03
	Lck Inhibitor	6.49	0.75	5.39	0.11
	CZC 54252 HCl	5.09	0.29	5.38	0.63
	PF 06465469	5.11	0.3	5.13	0.21
	PPY A	8.52	0.05	7.53	0.27
	PD 180970	8.19	0.03	7.47	0.18
	FRAX-486	8.33	0.18	7.14	0.12
	MK-5108 (VX-689)	6.9	0.06	5.97	0.13
	Icotinib HCl	5.03	0.25	4.86	0.25
	CEP-32496	6.76	0.09	5.59	0.05
	URMC-099	6.4	0.11	5.25	0.13
	Cdk1/2 inhibitor III	6.61	0.03	5.33	0.09
	ALW-II-41-27	8.27	0.41	7.75	0.07
	Decernotinib	5.64	0.14	5.13	0.08
	UNC1062	5.69	0.1	5.41	0.17
	Pexmetinib	7.09	0.01	5.87	0.06
	Brigatinib	6.12	0.06	5.05	0.14
	ON-123300	7.26	0.13	5.62	0.11
	Avapritinib	5.65	0.04	4.91	0.24
	Ilorasertib	7.23	0.01	6.11	0.1
	Imatinib	7.11475	0.057157	5.55075	0.134356

## Sheet: Figure 2d
Figure 2d: SDR output for ligands for ABL1-C-HiBiT
	Log [Compound], M	Asciminib		GNF5		Imatinib		Nilotinib
	-4.20412	42.9043	37.2622	11.5259	10.6805	83.7419	82.4756	79.9444	79.7388
	-4.50515	43.6841	46.3549	1.37829	7.03938	82.0112	92.6556	77.6557	88.6252
	-4.80618	29.2075	33.2053	1.26835	3.81945	72.1634	83.5927	81.1249	86.27
	-5.10721	26.5389	26.8609	3.31643	-14.5496	68.1514	76.1182	78.1622	79.7188
	-5.40824	31.2424	21.9576	4.49574	3.01606	79.6206	73.3087	84.5276	81.8699
	-5.70927	16.3785	13.811	0.158634	0.309897	63.6808	63.4696	72.5734	67.3198
	-6.0103	13.6464	10.3382	1.46879	-0.14704	57.8655	55.0211	66.4961	59.5593
	-6.31133	8.11358	6.31641	1.48887	0.657279	51.151	49.3866	62.7199	45.5787
	-6.61236	1.84997	3.77127	-2.31197	0.55022	33.5447	43.4414	47.4124	49.623
	-6.91339	4.55979	2.88843	-0.46602	-0.25833	18.024	33.1263	33.3399	34.9583
	-7.21442	6.43244	4.38835	1.8378	1.59057	30.4235	27.6499	29.2662	27.4468
	-7.51545	4.48677	3.23828	3.28222	3.04727	21.4836	17.7276	21.2425	20.0226
	-7.81648	6.98903	2.87771	5.39583	5.28367	14.5732	15.1479	13.7058	9.99645
	-8.11751	3.17013	2.08898	3.2853	3.68875	9.76685	9.33702	10.5714	9.92047
	-8.41854	1.39596	3.56279	7.36182	4.49572	5.82871	9.40429	8.93545	8.49767
	-8.71957	11.6843	1.68999	9.97905	3.9438	8.22167	5.98368	10.3773	4.51186

## Sheet: Figure 2e
Figure 2e: SDR output for ligands for ABL1-N-HiBiT
	Log [Compound], M	Asciminib		GNF5		Imatinib		Nilotinib
	-4.20412	21.7477	21.3135	-1.53117	0.846602	55.2953	57.6597	38.3773	54.1443
	-4.50515	15.7059	14.2692	-1.21728	-1.2169	55.6976	54.6153	56.8578	53.2871
	-4.80618	13.7234	10.7354	-1.82076	0.039556	53.3773	51.9766	57.3395	56.0721
	-5.10721	8.89213	7.50663	-0.70626	-0.40585	50.051	47.8626	56.8066	55.5613
	-5.40824	4.18705	5.4387	-1.5482	-0.12117	44.2715	47.0292	52.4181	53.2031
	-5.70927	1.40697	3.77912	-0.96243	0.103227	39.0777	42.6297	47.1808	50.2982
	-6.0103	5.58347	-0.09849	3.45403	-1.86375	36.0356	29.8264	49.2259	39.8268
	-6.31133	-3.88644	0.988869	-4.62724	-0.4794	22.343	25.9813	29.5009	34.3797
	-6.61236	1.82714	-0.11352	1.10199	-0.20302	18.4028	18.4182	29.889	28.7776
	-6.91339	2.41057	10.358	1.1487	10.218	14.2756	24.3242	20.5549	30.5079
	-7.21442	3.67451	1.39025	3.77365	1.31524	14.1439	8.195	17.7406	14.0726
	-7.51545	2.75975	1.38856	3.28024	1.18224	8.48644	7.36935	10.9488	11.5452
	-7.81648	0.67333	2.65083	1.20006	4.20787	5.078	9.38201	9.09202	12.1106
	-8.11751	1.19473	2.16125	1.86264	2.47053	3.87736	4.24391	6.81815	7.48978
	-8.41854	1.05824	2.82007	2.5097	2.54979	4.00737	3.40914	5.26109	4.50405
	-8.71957	1.70072	-1.65744	2.74528	1.93613	3.92412	3.19805	4.34522	4.57375

## Sheet: Figure 2f
Figure 2f: Effect of allosteric ligands on enzyme catalysis
	Log [Compound], M	Asciminib		GNF5		Imatinib
	-4.20412	12.4721	3.2926	2.79533	8.12705	-103.335	-113.764
	-4.50515	3.26005	4.99953	1.24021	2.4413	-90.6931	-92.498
	-4.80618	4.35936	5.93851	3.09961	1.00744	-84.1792	-84.4783
	-5.10721	3.55034	4.24692	-0.11362	1.24848	-72.4031	-69.4306
	-5.40824	2.00612	3.76445	0.462481	2.30237	-57.3867	-59.9666
	-5.70927	2.95436	3.02686	1.1616	-0.25567	-47.5805	-46.7227
	-6.0103	0.932416	3.52569	-0.8588	0.608294	-31.5042	-31.8628
	-6.31133	3.58795	-3.21212	-1.27384	-4.89165	-24.9925	-25.8181
	-6.61236	1.90339	0.963638	1.37849	-2.40722	-10.0602	-16.5372
	-6.91339	-0.06467	-1.05793	-2.23852	-1.80793	-13.745	-7.49975
	-7.21442	0.838023	-0.52447	-0.60906	-2.35264	-2.62464	-7.46589
	-7.51545	-0.09275	-0.05788	-0.24606	-2.67342	-0.40013	-3.25709
	-7.81648	0.554931	-0.12385	1.69561	-2.54511	-0.29621	-4.25785
	-8.11751	2.17897	-0.18499	-2.74809	-4.19938	-3.88365	-4.62827
	-8.41854	0.31179	-0.21444	-0.01179	-5.06681	-0.44829	-4.12003
	-8.71957	7.61207	8.06869	1.41006	5.60782	-0.34427	9.67879

[truncated: 39 more sheets: Figure 2h, Figure 2i, Figure 3b, Figure 3c, Figure 3d, Figure 3e, Figure 4b, Figure 4c, Figure 4d, Figure 4e, Figure 4f, Figure 4g, Figure 4h, Figure 5b, Figure 5c, Figure 5d, Figure 5e, Figure 5f, Table 1, Supplementary Fig. 2 …]
